# Supplementary material for: Poly[[tetra­aqua­tetra­kis­[μ3-5-(pyridine-4-carboxamido)­isophthalato]cobalt(II)dierbium(III)] tetra­hydrate]
Source: Acta Crystallogr Sect E Struct Rep Online. 2011 Oct 5;67(Pt 11):m1478–9. doi: 10.1107/S1600536811039948 (PMC3246915; doi:10.1107/S1600536811039948)
Supplement: Supplementary file 1 [file e-67-m1478-sup1.cif]

##############################################################################
#                                                                            #
# This CIF contains the data in a paper accepted for publication in          #
# Acta Crystallographica Section E. It conforms to the requirements of       #
# Notes for Authors for Acta Crystallographica Section E, and has been       #
# peer reviewed under the auspices of the IUCr Commission on Journals.       #
#                                                                            #
# Full details of the Crystallographic Information File format               #
# are given in the paper "The Crystallographic Information File (CIF):       #
# a New Standard Archive File for Crystallography" by S. R. Hall, F. H.      #
# Allen and I. D. Brown [Acta Cryst. (1991), A47, 655-685].                  #
#                                                                            #
# The current version of the core CIF dictionary is obtainable from          #
# ftp://ftp.iucr.org/pub/cif_core.dic.                                       #
#                                                                            #
# Software is freely available for graphical display of the structure(s)     #
# in this CIF. For information consult the CIF software page                 #
# http://www.iucr.org/resources/cif/software.                                #
#                                                                            #
# This file may be used for bona fide research purposes within the           #
# scientific community so long as proper attribution is given to the journal # 
# article from which it was obtained.                                        #
#                                                                            #
##############################################################################
data_global
_audit_creation_method     'form.cif (version 2.0)'
_journal_data_validation_number     ?
_journal_date_recd_electronic     2011-09-20
_journal_date_accepted     2011-09-28
_journal_name_full     'Acta Crystallographica, Section E'
_journal_year     2011
_journal_volume     67
_journal_issue     11
_journal_page_first     m1478
_journal_page_last     m1479
_journal_paper_category     QM
_journal_coeditor_code     WM2536
_publ_contact_author_name     'Dr. Man-Sheng Chen'
_publ_contact_author_address
;
      Department of Chemistry and Materials Science
      Hengyang, Hunan 421008, China
;
_publ_contact_author_email     'cmsniu@163.com'
_publ_contact_author_fax     '86 734 8484911'
_publ_contact_author_phone     '86 734 8484932'
_publ_section_title
;\
Poly[[tetraaquatetrakis[\m~3~-5-(pyridine-4-carboxamido)isophthalato]\
cobalt(II)dierbium(III)] tetrahydrate]
;
loop_
    _publ_author_name
    _publ_author_footnote
    _publ_author_address
    'Yi-Fang Deng' ?
;
      Key Laboratory of Functional Organometallic Materials,
      Hengyang Normal University,
      Department of Chemistry and Materials Science
      Hengyang, Hunan 421008, People's Republic of China
;
    'Man-Sheng Chen' ?
;
      Key Laboratory of Functional Organometallic Materials,
      Hengyang Normal University,
      Department of Chemistry and Materials Science
      Hengyang, Hunan 421008, People's Republic of China
;
    'Chun-Hua Zhang' ?
;
      Key Laboratory of Functional Organometallic Materials,
      Hengyang Normal University,
      Department of Chemistry and Materials Science
      Hengyang, Hunan 421008, People's Republic of China
;
    'Xiong-Wen Tan' ?
;
      Key Laboratory of Functional Organometallic Materials,
      Hengyang Normal University,
      Department of Chemistry and Materials Science
      Hengyang, Hunan 421008, People's Republic of China
;
data_I
_audit_creation_method     SHELXL-97
_chemical_name_systematic
;
Poly[[tetraaquatetrakis[\m~3~-5-(pyridine-4-
carboxamido)isophthalato]cobalt(II)dierbium(III)] tetrahydrate]
;
_chemical_name_common     ?
_chemical_formula_moiety     ?
_chemical_formula_sum     'C56 H48 Co Er2 N8 O28'
_chemical_formula_iupac     '[Co Er2 (C14 H8 N2 O5)4 (H2 O)4], 4H2 O'
_chemical_formula_weight     1674.47
_chemical_melting_point     ?
_symmetry_cell_setting     triclinic
_symmetry_space_group_name_H-M     'P -1'
_symmetry_space_group_name_Hall     '-P 1'
loop_
    _symmetry_equiv_pos_as_xyz
    'x, y, z'
    '-x, -y, -z'
_cell_length_a     10.0816(9)
_cell_length_b     10.7844(10)
_cell_length_c     13.7316(12)
_cell_angle_alpha     79.1740(10)
_cell_angle_beta     78.771(2)
_cell_angle_gamma     86.355(2)
_cell_volume     1437.7(2)
_cell_formula_units_Z     1
_cell_measurement_reflns_used     5230
_cell_measurement_theta_min     2.32
_cell_measurement_theta_max     28.07
_cell_measurement_temperature     293(2)
_exptl_crystal_description     block
_exptl_crystal_colour     pink
_exptl_crystal_size_max     0.20
_exptl_crystal_size_mid     0.18
_exptl_crystal_size_min     0.10
_exptl_crystal_density_diffrn     1.934
_exptl_crystal_density_meas     ?
_exptl_crystal_density_method     'not measured'
_exptl_crystal_F_000     827
_exptl_absorpt_coefficient_mu     3.279
_exptl_absorpt_correction_type     multi-scan
_exptl_absorpt_process_details     '(<i>SADABS</i>; Bruker, 2000)'
_exptl_absorpt_correction_T_min     0.5600
_exptl_absorpt_correction_T_max     0.7351
_exptl_special_details     ?
_diffrn_ambient_temperature     293(2)
_diffrn_radiation_type     MoK\a
_diffrn_radiation_wavelength     0.71073
_diffrn_radiation_source     'fine-focus sealed tube'
_diffrn_radiation_monochromator     graphite
_diffrn_measurement_device_type     'Bruker SMART CCD area-detector'
_diffrn_measurement_method     '\f and \w'
_diffrn_detector_area_resol_mean     ?
_diffrn_reflns_number     7172
_diffrn_reflns_av_R_equivalents     0.0960
_diffrn_reflns_av_sigmaI/netI     0.0730
_diffrn_reflns_theta_min     1.92
_diffrn_reflns_theta_max     25.04
_diffrn_reflns_theta_full     25.04
_diffrn_measured_fraction_theta_max     0.980
_diffrn_measured_fraction_theta_full     0.980
_diffrn_reflns_limit_h_min     -5
_diffrn_reflns_limit_h_max     12
_diffrn_reflns_limit_k_min     -12
_diffrn_reflns_limit_k_max     12
_diffrn_reflns_limit_l_min     -15
_diffrn_reflns_limit_l_max     16
_diffrn_standards_number     0
_diffrn_standards_interval_count     .
_diffrn_standards_interval_time     .
_diffrn_standards_decay_%     ?
_refine_special_details
;
Refinement of <i>F</i>^2^ against ALL reflections. The weighted <i>R</i>-factor
<i>wR</i> and goodness of fit <i>S</i> are based on <i>F</i>^2^, conventional
<i>R</i>-factors <i>R</i> are based on <i>F</i>, with <i>F</i> set to zero for
negative <i>F</i>^2^. The threshold expression of <i>F</i>^2^ >
\s(<i>F</i>^2^) is used only for calculating <i>R</i>-factors(gt) <i>etc</i>.
and is not relevant to the choice of reflections for refinement.
<i>R</i>-factors based on <i>F</i>^2^ are statistically about twice as large
as those based on <i>F</i>, and <i>R</i>- factors based on ALL data will be
even larger.
;
_reflns_number_total     4979
_reflns_number_gt     4649
_reflns_threshold_expression     I>2sigma(I)
_refine_ls_structure_factor_coef     Fsqd
_refine_ls_matrix_type     full
_refine_ls_R_factor_all     0.0540
_refine_ls_R_factor_gt     0.0523
_refine_ls_wR_factor_gt     0.1349
_refine_ls_wR_factor_ref     0.1363
_refine_ls_goodness_of_fit_ref     1.015
_refine_ls_restrained_S_all     1.015
_refine_ls_number_reflns     4979
_refine_ls_number_parameters     430
_refine_ls_number_restraints     0
_refine_ls_hydrogen_treatment     constr
_refine_ls_weighting_scheme     calc
_refine_ls_weighting_details
         'calc w=1/[\s^2^(Fo^2^)+(0.1058P)^2^+0.0000P] where P=(Fo^2^+2Fc^2^)/3'
_atom_sites_solution_hydrogens     geom
_atom_sites_solution_primary     direct
_atom_sites_solution_secondary     difmap
_refine_ls_shift/su_max     0.001
_refine_ls_shift/su_mean     0.000
_refine_diff_density_max     3.515
_refine_diff_density_min     -2.987
_refine_ls_extinction_method     none
_refine_ls_extinction_coef     ?
loop_
    _atom_type_symbol
    _atom_type_description
    _atom_type_scat_dispersion_real
    _atom_type_scat_dispersion_imag
    _atom_type_scat_source
    'C' 'C' 0.0033 0.0016
                         'International Tables Vol C Tables 4.2.6.8 and 6.1.1.4'
    'H' 'H' 0.0000 0.0000
                         'International Tables Vol C Tables 4.2.6.8 and 6.1.1.4'
    'Co' 'Co' 0.3494 0.9721
                         'International Tables Vol C Tables 4.2.6.8 and 6.1.1.4'
    'Er' 'Er' -0.2586 4.9576
                         'International Tables Vol C Tables 4.2.6.8 and 6.1.1.4'
    'N' 'N' 0.0061 0.0033
                         'International Tables Vol C Tables 4.2.6.8 and 6.1.1.4'
    'O' 'O' 0.0106 0.0060
                         'International Tables Vol C Tables 4.2.6.8 and 6.1.1.4'
_computing_data_collection     'SMART (Bruker, 2000)'
_computing_cell_refinement     'SAINT (Bruker, 2000)'
_computing_data_reduction     'SAINT (Bruker, 2000)'
_computing_structure_solution     'SHELXTL (Sheldrick, 2008)'
_computing_structure_refinement     'SHELXTL (Sheldrick, 2008)'
_computing_molecular_graphics
               'XP in SHELXTL (Sheldrick, 2008) and DIAMOND (Brandenburg, 1999)'
_computing_publication_material     'SHELXTL (Sheldrick, 2008)'
loop_
    _atom_site_type_symbol
    _atom_site_label
    _atom_site_fract_x
    _atom_site_fract_y
    _atom_site_fract_z
    _atom_site_U_iso_or_equiv
    _atom_site_adp_type
    _atom_site_calc_flag
    _atom_site_refinement_flags
    _atom_site_occupancy
    _atom_site_symmetry_multiplicity
    _atom_site_disorder_assembly
    _atom_site_disorder_group
    Co Co1 -0.5000 0.5000 1.0000 0.0223(3) Uani d S 1 2 . .
    Er Er1 -0.18176(2) 0.92224(2) 0.796262(18) 0.01355(14) Uani d . 1 1 . .
    C C1 -0.2010(6) 0.5274(6) 0.7723(5) 0.0162(12) Uani d . 1 1 . .
    C C2 -0.1777(7) 0.5835(6) 0.6709(5) 0.0203(13) Uani d . 1 1 . .
    H H2A -0.1712 0.6707 0.6528 0.024 Uiso calc R 1 1 . .
    C C3 -0.1640(6) 0.5091(6) 0.5959(5) 0.0178(13) Uani d . 1 1 . .
    C C4 -0.1655(6) 0.3777(6) 0.6249(5) 0.0187(13) Uani d . 1 1 . .
    H H4A -0.1543 0.3266 0.5762 0.022 Uiso calc R 1 1 . .
    C C5 -0.1833(6) 0.3243(6) 0.7250(5) 0.0165(12) Uani d . 1 1 . .
    C C6 -0.2041(6) 0.3972(6) 0.8004(5) 0.0187(13) Uani d . 1 1 . .
    H H6A -0.2197 0.3594 0.8682 0.022 Uiso calc R 1 1 . .
    C C7 -0.1869(6) 0.1837(6) 0.7518(5) 0.0178(13) Uani d . 1 1 . .
    C C8 -0.2318(7) 0.6074(6) 0.8526(5) 0.0205(14) Uani d . 1 1 . .
    C C9 -0.1651(7) 0.5169(7) 0.4170(5) 0.0264(15) Uani d . 1 1 . .
    C C10 -0.1506(7) 0.6000(7) 0.3142(5) 0.0239(15) Uani d . 1 1 . .
    C C11 -0.1432(8) 0.5403(8) 0.2318(5) 0.0325(17) Uani d . 1 1 . .
    H H11A -0.1416 0.4526 0.2406 0.039 Uiso calc R 1 1 . .
    C C12 -0.1385(9) 0.6116(8) 0.1383(5) 0.0356(18) Uani d . 1 1 . .
    H H12A -0.1338 0.5698 0.0843 0.043 Uiso calc R 1 1 . .
    C C13 -0.1448(8) 0.7939(8) 0.1996(6) 0.0337(17) Uani d . 1 1 . .
    H H13A -0.1442 0.8816 0.1888 0.040 Uiso calc R 1 1 . .
    C C14 -0.1505(8) 0.7294(7) 0.2963(5) 0.0284(16) Uani d . 1 1 . .
    H H14A -0.1543 0.7730 0.3491 0.034 Uiso calc R 1 1 . .
    C C15 0.2360(7) 0.8871(6) 0.6690(5) 0.0198(14) Uani d . 1 1 . .
    C C16 0.2649(6) 0.8586(6) 0.5711(5) 0.0188(13) Uani d . 1 1 . .
    H H16A 0.1946 0.8527 0.5375 0.023 Uiso calc R 1 1 . .
    C C17 0.3943(6) 0.8397(6) 0.5257(5) 0.0182(13) Uani d . 1 1 . .
    C C18 0.5006(6) 0.8521(6) 0.5738(5) 0.0192(13) Uani d . 1 1 . .
    H H18A 0.5896 0.8420 0.5413 0.023 Uiso calc R 1 1 . .
    C C19 0.4738(6) 0.8796(6) 0.6698(5) 0.0191(13) Uani d . 1 1 . .
    C C20 0.3414(6) 0.8968(6) 0.7185(5) 0.0199(13) Uani d . 1 1 . .
    H H20A 0.3237 0.9147 0.7835 0.024 Uiso calc R 1 1 . .
    C C21 0.0908(6) 0.9019(6) 0.7170(5) 0.0195(13) Uani d . 1 1 . .
    C C22 0.5927(6) 0.8916(6) 0.7177(5) 0.0181(13) Uani d . 1 1 . .
    C C23 0.5058(6) 0.7065(7) 0.4098(5) 0.0211(14) Uani d . 1 1 . .
    C C24 0.5094(6) 0.6636(7) 0.3100(5) 0.0226(14) Uani d . 1 1 . .
    C C25 0.5104(7) 0.5355(7) 0.3108(5) 0.0258(15) Uani d . 1 1 . .
    H H25A 0.5077 0.4783 0.3709 0.031 Uiso calc R 1 1 . .
    C C26 0.5155(7) 0.4933(7) 0.2211(5) 0.0274(15) Uani d . 1 1 . .
    H H26A 0.5150 0.4068 0.2225 0.033 Uiso calc R 1 1 . .
    C C27 0.5258(8) 0.6949(7) 0.1321(5) 0.0300(16) Uani d . 1 1 . .
    H H27A 0.5354 0.7497 0.0703 0.036 Uiso calc R 1 1 . .
    C C28 0.5172(7) 0.7460(7) 0.2184(5) 0.0262(15) Uani d . 1 1 . .
    H H28A 0.5167 0.8330 0.2151 0.031 Uiso calc R 1 1 . .
    N N1 -0.1457(5) 0.5694(5) 0.4954(4) 0.0197(11) Uani d . 1 1 . .
    H H1 -0.1199 0.6463 0.4819 0.024 Uiso calc R 1 1 . .
    N N2 -0.1400(7) 0.7376(7) 0.1191(5) 0.0352(15) Uani d . 1 1 . .
    N N3 0.4213(5) 0.8043(5) 0.4280(4) 0.0199(12) Uani d . 1 1 . .
    H H3 0.3831 0.8460 0.3806 0.024 Uiso calc R 1 1 . .
    N N4 0.5212(6) 0.5710(6) 0.1323(4) 0.0243(13) Uani d . 1 1 . .
    O O1 -0.3059(5) 0.5656(5) 0.9346(3) 0.0292(11) Uani d . 1 1 . .
    O O2 -0.1793(5) 0.7147(4) 0.8335(4) 0.0280(11) Uani d . 1 1 . .
    O O3 -0.1703(6) 0.1271(4) 0.8379(3) 0.0325(12) Uani d . 1 1 . .
    O O4 -0.2075(6) 0.1200(5) 0.6898(4) 0.0331(12) Uani d . 1 1 . .
    O O5 -0.1926(8) 0.4070(5) 0.4251(4) 0.0521(18) Uani d . 1 1 . .
    O O6 0.0561(5) 0.9015(5) 0.8108(4) 0.0279(12) Uani d . 1 1 . .
    O O7 0.0016(5) 0.9159(6) 0.6644(3) 0.0356(13) Uani d . 1 1 . .
    O O8 0.5758(5) 0.9079(5) 0.8090(4) 0.0285(12) Uani d . 1 1 . .
    O O9 0.7095(4) 0.8844(4) 0.6686(3) 0.0214(10) Uani d . 1 1 . .
    O O10 0.5752(5) 0.6497(6) 0.4668(4) 0.0357(13) Uani d . 1 1 . .
    O O1W -0.4267(6) 0.3145(5) 1.0665(4) 0.0339(12) Uani d . 1 1 . .
    H H1WB -0.3591 0.2868 1.0285 0.041 Uiso d R 1 1 . .
    H H1WA -0.4880 0.2603 1.0843 0.041 Uiso d R 1 1 . .
    O O2W -0.2229(6) 0.9033(5) 0.9693(4) 0.0335(12) Uani d . 1 1 . .
    H H2WB -0.1908 0.9650 0.9863 0.040 Uiso d R 1 1 . .
    H H2WC -0.1880 0.8351 0.9967 0.040 Uiso d R 1 1 . .
    O O3W 0.9154(8) 0.8418(6) 0.4834(4) 0.0568(19) Uani d . 1 1 . .
    H H3WA 0.9711 0.8601 0.5171 0.068 Uiso d R 1 1 . .
    H H3WB 0.8369 0.8457 0.5189 0.068 Uiso d R 1 1 . .
    O O4W 0.8025(7) 0.1615(8) 0.0328(5) 0.066(2) Uani d . 1 1 . .
    H H4WA 0.8294 0.1409 -0.0248 0.079 Uiso d R 1 1 . .
    H H4WB 0.8595 0.1331 0.0702 0.079 Uiso d R 1 1 . .
loop_
    _atom_site_aniso_label
    _atom_site_aniso_U_11
    _atom_site_aniso_U_22
    _atom_site_aniso_U_33
    _atom_site_aniso_U_12
    _atom_site_aniso_U_13
    _atom_site_aniso_U_23
    Co1 0.0270(7) 0.0208(7) 0.0212(6) -0.0031(5) -0.0058(5) -0.0071(5)
    Er1 0.0144(2) 0.0097(2) 0.0188(2) 0.00035(12) -0.00753(12) -0.00390(12)
    C1 0.017(3) 0.011(3) 0.021(3) -0.001(2) -0.005(2) -0.004(2)
    C2 0.023(3) 0.012(3) 0.026(3) 0.000(3) -0.004(3) -0.003(3)
    C3 0.016(3) 0.015(3) 0.023(3) 0.001(2) -0.005(2) -0.003(2)
    C4 0.017(3) 0.016(3) 0.026(3) -0.002(2) -0.006(3) -0.007(3)
    C5 0.016(3) 0.012(3) 0.023(3) 0.002(2) -0.007(2) -0.004(2)
    C6 0.017(3) 0.016(3) 0.023(3) -0.001(3) -0.007(3) -0.001(3)
    C7 0.014(3) 0.018(3) 0.021(3) 0.000(3) -0.006(2) -0.002(3)
    C8 0.021(3) 0.017(3) 0.027(3) 0.008(3) -0.013(3) -0.006(3)
    C9 0.031(4) 0.024(4) 0.026(3) 0.000(3) -0.012(3) -0.005(3)
    C10 0.018(3) 0.029(4) 0.028(4) -0.001(3) -0.010(3) -0.006(3)
    C11 0.041(4) 0.029(4) 0.031(4) 0.002(3) -0.011(3) -0.009(3)
    C12 0.045(5) 0.042(5) 0.022(4) 0.001(4) -0.008(3) -0.011(3)
    C13 0.040(4) 0.028(4) 0.035(4) -0.007(3) -0.016(3) 0.002(3)
    C14 0.032(4) 0.030(4) 0.026(4) -0.003(3) -0.014(3) -0.002(3)
    C15 0.017(3) 0.016(3) 0.028(3) 0.001(3) -0.008(3) -0.006(3)
    C16 0.016(3) 0.020(3) 0.024(3) 0.002(3) -0.012(2) -0.005(3)
    C17 0.022(3) 0.014(3) 0.022(3) 0.000(3) -0.010(3) -0.006(2)
    C18 0.014(3) 0.019(3) 0.025(3) 0.000(2) -0.007(3) -0.003(3)
    C19 0.013(3) 0.019(3) 0.027(3) -0.003(3) -0.008(3) -0.003(3)
    C20 0.022(3) 0.023(3) 0.019(3) 0.002(3) -0.009(3) -0.011(3)
    C21 0.020(3) 0.013(3) 0.028(3) -0.003(2) -0.009(3) -0.006(3)
    C22 0.018(3) 0.011(3) 0.029(3) -0.006(2) -0.007(3) -0.008(3)
    C23 0.015(3) 0.031(4) 0.019(3) -0.001(3) -0.005(3) -0.006(3)
    C24 0.009(3) 0.035(4) 0.026(3) 0.002(3) -0.003(2) -0.011(3)
    C25 0.031(4) 0.030(4) 0.020(3) 0.002(3) -0.009(3) -0.009(3)
    C26 0.036(4) 0.027(4) 0.024(3) 0.004(3) -0.012(3) -0.013(3)
    C27 0.037(4) 0.031(4) 0.022(3) -0.007(3) -0.006(3) -0.002(3)
    C28 0.026(4) 0.029(4) 0.028(3) -0.003(3) -0.006(3) -0.013(3)
    N1 0.025(3) 0.013(3) 0.022(3) 0.001(2) -0.009(2) 0.000(2)
    N2 0.040(4) 0.040(4) 0.027(3) -0.004(3) -0.016(3) 0.001(3)
    N3 0.022(3) 0.026(3) 0.015(3) 0.002(2) -0.010(2) -0.006(2)
    N4 0.021(3) 0.029(3) 0.026(3) -0.003(2) -0.003(2) -0.013(3)
    O1 0.030(3) 0.032(3) 0.025(2) -0.009(2) 0.001(2) -0.009(2)
    O2 0.043(3) 0.009(2) 0.033(3) -0.005(2) -0.010(2) -0.0046(19)
    O3 0.069(4) 0.011(2) 0.023(2) -0.004(2) -0.020(2) -0.0013(19)
    O4 0.062(4) 0.017(3) 0.029(3) -0.002(2) -0.025(2) -0.007(2)
    O5 0.106(6) 0.021(3) 0.035(3) -0.020(3) -0.028(3) 0.002(2)
    O6 0.019(2) 0.045(3) 0.024(2) -0.001(2) -0.0048(19) -0.015(2)
    O7 0.017(2) 0.066(4) 0.024(2) 0.005(2) -0.007(2) -0.005(2)
    O8 0.022(3) 0.046(3) 0.025(2) -0.002(2) -0.009(2) -0.017(2)
    O9 0.012(2) 0.026(3) 0.029(2) 0.0022(18) -0.0079(18) -0.010(2)
    O10 0.034(3) 0.046(3) 0.035(3) 0.018(3) -0.021(2) -0.020(2)
    O1W 0.040(3) 0.029(3) 0.033(3) 0.000(2) -0.007(2) -0.007(2)
    O2W 0.054(3) 0.021(3) 0.026(2) 0.002(2) -0.016(2) 0.000(2)
    O3W 0.104(6) 0.038(4) 0.032(3) -0.018(4) -0.013(3) -0.012(3)
    O4W 0.053(4) 0.111(7) 0.034(3) 0.023(4) -0.015(3) -0.014(4)
_geom_special_details
;
All e.s.d.'s (except the e.s.d. in the dihedral angle between two l.s. planes)
are estimated using the full covariance matrix. The cell e.s.d.'s are taken
into account individually in the estimation of e.s.d.'s in distances, angles
and torsion angles; correlations between e.s.d.'s in cell parameters are only
used when they are defined by crystal symmetry. An approximate (isotropic)
treatment of cell e.s.d.'s is used for estimating e.s.d.'s involving l.s.
planes.
;
loop_
    _geom_bond_atom_site_label_1
    _geom_bond_atom_site_label_2
    _geom_bond_site_symmetry_2
    _geom_bond_distance
    _geom_bond_publ_flag
    Co1 O1 2_467 2.095(5) ?
    Co1 O1 . 2.095(5) ?
    Co1 N4 2_566 2.152(5) ?
    Co1 N4 1_456 2.152(5) ?
    Co1 O1W . 2.184(5) ?
    Co1 O1W 2_467 2.184(5) ?
    Er1 O2 . 2.200(5) ?
    Er1 O2W . 2.303(5) ?
    Er1 O7 . 2.330(5) ?
    Er1 O9 1_455 2.348(4) ?
    Er1 O4 1_565 2.379(5) ?
    Er1 O3 1_565 2.398(5) ?
    Er1 O8 1_455 2.429(5) ?
    Er1 O6 . 2.438(5) ?
    C1 C6 . 1.385(9) ?
    C1 C2 . 1.390(9) ?
    C1 C8 . 1.500(8) ?
    C2 C3 . 1.402(9) ?
    C2 H2A . 0.9300 ?
    C3 C4 . 1.398(9) ?
    C3 N1 . 1.393(8) ?
    C4 C5 . 1.368(9) ?
    C4 H4A . 0.9300 ?
    C5 C6 . 1.392(9) ?
    C5 C7 . 1.492(9) ?
    C6 H6A . 0.9300 ?
    C7 O4 . 1.244(8) ?
    C7 O3 . 1.261(8) ?
    C8 O1 . 1.247(8) ?
    C8 O2 . 1.263(8) ?
    C9 O5 . 1.214(9) ?
    C9 N1 . 1.358(8) ?
    C9 C10 . 1.509(10) ?
    C10 C14 . 1.371(11) ?
    C10 C11 . 1.391(10) ?
    C11 C12 . 1.362(11) ?
    C11 H11A . 0.9300 ?
    C12 N2 . 1.334(11) ?
    C12 H12A . 0.9300 ?
    C13 N2 . 1.349(10) ?
    C13 C14 . 1.370(10) ?
    C13 H13A . 0.9300 ?
    C14 H14A . 0.9300 ?
    C15 C20 . 1.387(9) ?
    C15 C16 . 1.406(9) ?
    C15 C21 . 1.495(9) ?
    C16 C17 . 1.353(9) ?
    C16 H16A . 0.9300 ?
    C17 C18 . 1.390(9) ?
    C17 N3 . 1.434(8) ?
    C18 C19 . 1.377(9) ?
    C18 H18A . 0.9300 ?
    C19 C20 . 1.389(9) ?
    C19 C22 . 1.498(9) ?
    C20 H20A . 0.9300 ?
    C21 O7 . 1.245(8) ?
    C21 O6 . 1.266(8) ?
    C22 O9 . 1.243(8) ?
    C22 O8 . 1.277(8) ?
    C23 O10 . 1.207(8) ?
    C23 N3 . 1.342(9) ?
    C23 C24 . 1.521(9) ?
    C24 C25 . 1.379(10) ?
    C24 C28 . 1.389(10) ?
    C25 C26 . 1.382(9) ?
    C25 H25A . 0.9300 ?
    C26 N4 . 1.336(10) ?
    C26 H26A . 0.9300 ?
    C27 N4 . 1.339(10) ?
    C27 C28 . 1.384(10) ?
    C27 H27A . 0.9300 ?
    C28 H28A . 0.9300 ?
    N1 H1 . 0.8600 ?
    N3 H3 . 0.8600 ?
    N4 Co1 1_654 2.152(5) ?
    O3 Er1 1_545 2.398(5) ?
    O4 Er1 1_545 2.379(5) ?
    O8 Er1 1_655 2.429(5) ?
    O9 Er1 1_655 2.348(4) ?
    O1W H1WB . 0.8488 ?
    O1W H1WA . 0.8469 ?
    O2W H2WB . 0.8474 ?
    O2W H2WC . 0.8489 ?
    O3W H3WA . 0.8477 ?
    O3W H3WB . 0.8482 ?
    O4W H4WA . 0.8494 ?
    O4W H4WB . 0.8487 ?
loop_
    _geom_angle_atom_site_label_1
    _geom_angle_atom_site_label_2
    _geom_angle_atom_site_label_3
    _geom_angle_site_symmetry_1
    _geom_angle_site_symmetry_3
    _geom_angle
    _geom_angle_publ_flag
    O1 Co1 O1 2_467 . 180.0 ?
    O1 Co1 N4 2_467 2_566 87.4(2) ?
    O1 Co1 N4 . 2_566 92.6(2) ?
    O1 Co1 N4 2_467 1_456 92.6(2) ?
    O1 Co1 N4 . 1_456 87.4(2) ?
    N4 Co1 N4 2_566 1_456 180.0000(10)
                                     ?
    O1 Co1 O1W 2_467 . 85.9(2) ?
    O1 Co1 O1W . . 94.1(2) ?
    N4 Co1 O1W 2_566 . 90.5(2) ?
    N4 Co1 O1W 1_456 . 89.5(2) ?
    O1 Co1 O1W 2_467 2_467 94.1(2) ?
    O1 Co1 O1W . 2_467 85.9(2) ?
    N4 Co1 O1W 2_566 2_467 89.5(2) ?
    N4 Co1 O1W 1_456 2_467 90.5(2) ?
    O1W Co1 O1W . 2_467 180.0000(10)
                                   ?
    O2 Er1 O2W . . 82.38(18) ?
    O2 Er1 O7 . . 90.7(2) ?
    O2W Er1 O7 . . 138.81(18) ?
    O2 Er1 O9 . 1_455 81.92(18) ?
    O2W Er1 O9 . 1_455 139.01(18) ?
    O7 Er1 O9 . 1_455 78.93(16) ?
    O2 Er1 O4 . 1_565 153.92(18) ?
    O2W Er1 O4 . 1_565 121.33(17) ?
    O7 Er1 O4 . 1_565 78.2(2) ?
    O9 Er1 O4 1_455 1_565 72.87(16) ?
    O2 Er1 O3 . 1_565 152.42(18) ?
    O2W Er1 O3 . 1_565 71.32(17) ?
    O7 Er1 O3 . 1_565 103.5(2) ?
    O9 Er1 O3 1_455 1_565 123.62(17) ?
    O4 Er1 O3 1_565 1_565 53.59(16) ?
    O2 Er1 O8 . 1_455 85.79(19) ?
    O2W Er1 O8 . 1_455 87.16(18) ?
    O7 Er1 O8 . 1_455 132.96(16) ?
    O9 Er1 O8 1_455 1_455 54.11(15) ?
    O4 Er1 O8 1_565 1_455 84.85(19) ?
    O3 Er1 O8 1_565 1_455 100.68(19) ?
    O2 Er1 O6 . . 85.14(19) ?
    O2W Er1 O6 . . 85.04(18) ?
    O7 Er1 O6 . . 53.86(16) ?
    O9 Er1 O6 1_455 . 130.75(15) ?
    O4 Er1 O6 1_565 . 106.15(19) ?
    O3 Er1 O6 1_565 . 84.49(19) ?
    O8 Er1 O6 1_455 . 168.74(18) ?
    O2 Er1 C22 . 1_455 83.91(19) ?
    O2W Er1 C22 . 1_455 113.99(19) ?
    O7 Er1 C22 . 1_455 105.45(18) ?
    O9 Er1 C22 1_455 1_455 26.61(17) ?
    O4 Er1 C22 1_565 1_455 76.62(18) ?
    O3 Er1 C22 1_565 1_455 113.96(19) ?
    O8 Er1 C22 1_455 1_455 27.52(17) ?
    O6 Er1 C22 . 1_455 156.44(18) ?
    O2 Er1 C7 . 1_565 179.27(18) ?
    O2W Er1 C7 . 1_565 96.94(18) ?
    O7 Er1 C7 . 1_565 90.0(2) ?
    O9 Er1 C7 1_455 1_565 98.43(17) ?
    O4 Er1 C7 1_565 1_565 26.59(17) ?
    O3 Er1 C7 1_565 1_565 27.03(17) ?
    O8 Er1 C7 1_455 1_565 93.89(19) ?
    O6 Er1 C7 . 1_565 95.10(19) ?
    C22 Er1 C7 1_455 1_565 96.11(18) ?
    C6 C1 C2 . . 120.6(6) ?
    C6 C1 C8 . . 119.0(6) ?
    C2 C1 C8 . . 120.3(6) ?
    C1 C2 C3 . . 120.3(6) ?
    C1 C2 H2A . . 119.9 ?
    C3 C2 H2A . . 119.9 ?
    C4 C3 N1 . . 122.8(6) ?
    C4 C3 C2 . . 118.7(6) ?
    N1 C3 C2 . . 118.4(6) ?
    C5 C4 C3 . . 120.0(6) ?
    C5 C4 H4A . . 120.0 ?
    C3 C4 H4A . . 120.0 ?
    C4 C5 C6 . . 121.9(6) ?
    C4 C5 C7 . . 117.8(6) ?
    C6 C5 C7 . . 120.3(6) ?
    C1 C6 C5 . . 118.4(6) ?
    C1 C6 H6A . . 120.8 ?
    C5 C6 H6A . . 120.8 ?
    O4 C7 O3 . . 118.6(6) ?
    O4 C7 C5 . . 120.5(6) ?
    O3 C7 C5 . . 120.9(6) ?
    O4 C7 Er1 . 1_545 58.9(3) ?
    O3 C7 Er1 . 1_545 59.8(3) ?
    C5 C7 Er1 . 1_545 177.4(5) ?
    O1 C8 O2 . . 123.2(6) ?
    O1 C8 C1 . . 119.2(6) ?
    O2 C8 C1 . . 117.6(6) ?
    O5 C9 N1 . . 123.6(6) ?
    O5 C9 C10 . . 118.5(6) ?
    N1 C9 C10 . . 117.9(6) ?
    C14 C10 C11 . . 117.6(7) ?
    C14 C10 C9 . . 125.2(6) ?
    C11 C10 C9 . . 117.1(7) ?
    C12 C11 C10 . . 119.3(7) ?
    C12 C11 H11A . . 120.4 ?
    C10 C11 H11A . . 120.4 ?
    N2 C12 C11 . . 124.2(7) ?
    N2 C12 H12A . . 117.9 ?
    C11 C12 H12A . . 117.9 ?
    N2 C13 C14 . . 123.9(7) ?
    N2 C13 H13A . . 118.1 ?
    C14 C13 H13A . . 118.1 ?
    C13 C14 C10 . . 119.3(7) ?
    C13 C14 H14A . . 120.3 ?
    C10 C14 H14A . . 120.3 ?
    C20 C15 C16 . . 119.5(6) ?
    C20 C15 C21 . . 122.5(6) ?
    C16 C15 C21 . . 118.0(6) ?
    C17 C16 C15 . . 120.4(6) ?
    C17 C16 H16A . . 119.8 ?
    C15 C16 H16A . . 119.8 ?
    C16 C17 C18 . . 120.4(6) ?
    C16 C17 N3 . . 119.6(6) ?
    C18 C17 N3 . . 120.0(6) ?
    C19 C18 C17 . . 119.7(6) ?
    C19 C18 H18A . . 120.1 ?
    C17 C18 H18A . . 120.1 ?
    C18 C19 C20 . . 120.6(6) ?
    C18 C19 C22 . . 117.2(6) ?
    C20 C19 C22 . . 122.2(6) ?
    C19 C20 C15 . . 119.3(6) ?
    C19 C20 H20A . . 120.4 ?
    C15 C20 H20A . . 120.4 ?
    O7 C21 O6 . . 118.8(6) ?
    O7 C21 C15 . . 119.9(6) ?
    O6 C21 C15 . . 121.3(6) ?
    O9 C22 O8 . . 119.3(6) ?
    O9 C22 C19 . . 120.0(6) ?
    O8 C22 C19 . . 120.8(6) ?
    O9 C22 Er1 . 1_655 57.8(3) ?
    O8 C22 Er1 . 1_655 61.5(3) ?
    C19 C22 Er1 . 1_655 176.9(4) ?
    O10 C23 N3 . . 125.3(6) ?
    O10 C23 C24 . . 118.6(6) ?
    N3 C23 C24 . . 116.1(6) ?
    C25 C24 C28 . . 118.8(6) ?
    C25 C24 C23 . . 117.6(6) ?
    C28 C24 C23 . . 123.5(6) ?
    C26 C25 C24 . . 119.1(7) ?
    C26 C25 H25A . . 120.4 ?
    C24 C25 H25A . . 120.4 ?
    N4 C26 C25 . . 123.0(7) ?
    N4 C26 H26A . . 118.5 ?
    C25 C26 H26A . . 118.5 ?
    N4 C27 C28 . . 123.8(7) ?
    N4 C27 H27A . . 118.1 ?
    C28 C27 H27A . . 118.1 ?
    C24 C28 C27 . . 118.0(7) ?
    C24 C28 H28A . . 121.0 ?
    C27 C28 H28A . . 121.0 ?
    C9 N1 C3 . . 125.4(6) ?
    C9 N1 H1 . . 117.3 ?
    C3 N1 H1 . . 117.3 ?
    C12 N2 C13 . . 115.7(6) ?
    C23 N3 C17 . . 120.5(5) ?
    C23 N3 H3 . . 119.7 ?
    C17 N3 H3 . . 119.7 ?
    C26 N4 C27 . . 117.2(6) ?
    C26 N4 Co1 . 1_654 120.6(5) ?
    C27 N4 Co1 . 1_654 121.8(5) ?
    C8 O1 Co1 . . 143.4(4) ?
    C8 O2 Er1 . . 154.6(5) ?
    C7 O3 Er1 . 1_545 93.2(4) ?
    C7 O4 Er1 . 1_545 94.6(4) ?
    C21 O6 Er1 . . 90.8(4) ?
    C21 O7 Er1 . . 96.5(4) ?
    C22 O8 Er1 . 1_655 90.9(4) ?
    C22 O9 Er1 . 1_655 95.6(4) ?
    Co1 O1W H1WB . . 112.7 ?
    Co1 O1W H1WA . . 112.9 ?
    H1WB O1W H1WA . . 110.2 ?
    Er1 O2W H2WB . . 110.5 ?
    Er1 O2W H2WC . . 111.1 ?
    H2WB O2W H2WC . . 109.0 ?
    H3WA O3W H3WB . . 107.4 ?
    H4WA O4W H4WB . . 108.9 ?
loop_
    _geom_torsion_atom_site_label_1
    _geom_torsion_atom_site_label_2
    _geom_torsion_atom_site_label_3
    _geom_torsion_atom_site_label_4
    _geom_torsion_site_symmetry_1
    _geom_torsion_site_symmetry_2
    _geom_torsion_site_symmetry_3
    _geom_torsion_site_symmetry_4
    _geom_torsion
    _geom_torsion_publ_flag
    C6 C1 C2 C3 . . . . 3.3(10) ?
    C8 C1 C2 C3 . . . . -172.9(6) ?
    C1 C2 C3 C4 . . . . -4.1(9) ?
    C1 C2 C3 N1 . . . . 177.7(6) ?
    N1 C3 C4 C5 . . . . 179.7(6) ?
    C2 C3 C4 C5 . . . . 1.6(9) ?
    C3 C4 C5 C6 . . . . 1.8(10) ?
    C3 C4 C5 C7 . . . . 178.8(6) ?
    C2 C1 C6 C5 . . . . 0.0(9) ?
    C8 C1 C6 C5 . . . . 176.2(6) ?
    C4 C5 C6 C1 . . . . -2.6(10) ?
    C7 C5 C6 C1 . . . . -179.5(6) ?
    C4 C5 C7 O4 . . . . -17.8(9) ?
    C6 C5 C7 O4 . . . . 159.2(6) ?
    C4 C5 C7 O3 . . . . 162.8(6) ?
    C6 C5 C7 O3 . . . . -20.2(10) ?
    C6 C1 C8 O1 . . . . -26.8(9) ?
    C2 C1 C8 O1 . . . . 149.4(6) ?
    C6 C1 C8 O2 . . . . 152.5(6) ?
    C2 C1 C8 O2 . . . . -31.2(9) ?
    O5 C9 C10 C14 . . . . 164.4(8) ?
    N1 C9 C10 C14 . . . . -16.0(11) ?
    O5 C9 C10 C11 . . . . -12.4(11) ?
    N1 C9 C10 C11 . . . . 167.2(6) ?
    C14 C10 C11 C12 . . . . -1.0(11) ?
    C9 C10 C11 C12 . . . . 176.0(7) ?
    C10 C11 C12 N2 . . . . 0.2(13) ?
    N2 C13 C14 C10 . . . . 0.4(12) ?
    C11 C10 C14 C13 . . . . 0.7(11) ?
    C9 C10 C14 C13 . . . . -176.0(7) ?
    C20 C15 C16 C17 . . . . 0.6(10) ?
    C21 C15 C16 C17 . . . . -177.6(6) ?
    C15 C16 C17 C18 . . . . -2.1(10) ?
    C15 C16 C17 N3 . . . . 176.8(6) ?
    C16 C17 C18 C19 . . . . 2.3(10) ?
    N3 C17 C18 C19 . . . . -176.6(6) ?
    C17 C18 C19 C20 . . . . -1.0(10) ?
    C17 C18 C19 C22 . . . . 179.9(6) ?
    C18 C19 C20 C15 . . . . -0.5(10) ?
    C22 C19 C20 C15 . . . . 178.6(6) ?
    C16 C15 C20 C19 . . . . 0.7(10) ?
    C21 C15 C20 C19 . . . . 178.8(6) ?
    C20 C15 C21 O7 . . . . 166.6(6) ?
    C16 C15 C21 O7 . . . . -15.3(10) ?
    C20 C15 C21 O6 . . . . -12.9(10) ?
    C16 C15 C21 O6 . . . . 165.2(6) ?
    C18 C19 C22 O9 . . . . 4.3(9) ?
    C20 C19 C22 O9 . . . . -174.8(6) ?
    C18 C19 C22 O8 . . . . -174.9(6) ?
    C20 C19 C22 O8 . . . . 6.0(10) ?
    O10 C23 C24 C25 . . . . 41.6(9) ?
    N3 C23 C24 C25 . . . . -136.8(7) ?
    O10 C23 C24 C28 . . . . -135.7(7) ?
    N3 C23 C24 C28 . . . . 45.9(9) ?
    C28 C24 C25 C26 . . . . -1.7(10) ?
    C23 C24 C25 C26 . . . . -179.1(6) ?
    C24 C25 C26 N4 . . . . 0.8(11) ?
    C25 C24 C28 C27 . . . . -0.1(10) ?
    C23 C24 C28 C27 . . . . 177.2(6) ?
    N4 C27 C28 C24 . . . . 3.0(11) ?
    O5 C9 N1 C3 . . . . -5.1(12) ?
    C10 C9 N1 C3 . . . . 175.4(6) ?
    C4 C3 N1 C9 . . . . 19.7(10) ?
    C2 C3 N1 C9 . . . . -162.1(6) ?
    C11 C12 N2 C13 . . . . 0.9(12) ?
    C14 C13 N2 C12 . . . . -1.2(12) ?
    O10 C23 N3 C17 . . . . -8.0(11) ?
    C24 C23 N3 C17 . . . . 170.3(6) ?
    C16 C17 N3 C23 . . . . -131.1(7) ?
    C18 C17 N3 C23 . . . . 47.8(9) ?
    C25 C26 N4 C27 . . . . 1.9(11) ?
    C25 C26 N4 Co1 . . . 1_654 -171.1(6) ?
    C28 C27 N4 C26 . . . . -3.9(11) ?
    C28 C27 N4 Co1 . . . 1_654 169.1(6) ?
    O2 C8 O1 Co1 . . . . 120.6(7) ?
    C1 C8 O1 Co1 . . . . -60.1(10) ?
    N4 Co1 O1 C8 2_566 . . . 29.9(8) ?
    N4 Co1 O1 C8 1_456 . . . -150.1(8) ?
    O1W Co1 O1 C8 . . . . 120.6(8) ?
    O1W Co1 O1 C8 2_467 . . . -59.4(8) ?
    O1 C8 O2 Er1 . . . . -74.1(13) ?
    C1 C8 O2 Er1 . . . . 106.6(10) ?
    O2W Er1 O2 C8 . . . . 91.1(11) ?
    O7 Er1 O2 C8 . . . . -129.7(11) ?
    O9 Er1 O2 C8 1_455 . . . -51.0(11) ?
    O4 Er1 O2 C8 1_565 . . . -65.8(12) ?
    O3 Er1 O2 C8 1_565 . . . 108.5(11) ?
    O8 Er1 O2 C8 1_455 . . . 3.4(11) ?
    O6 Er1 O2 C8 . . . . 176.7(11) ?
    C22 Er1 O2 C8 1_455 . . . -24.2(11) ?
    O4 C7 O3 Er1 . . . 1_545 3.6(7) ?
    C5 C7 O3 Er1 . . . 1_545 -177.1(5) ?
    O3 C7 O4 Er1 . . . 1_545 -3.6(7) ?
    C5 C7 O4 Er1 . . . 1_545 177.0(5) ?
    O7 C21 O6 Er1 . . . . 2.5(7) ?
    C15 C21 O6 Er1 . . . . -178.0(6) ?
    O2 Er1 O6 C21 . . . . 92.9(4) ?
    O2W Er1 O6 C21 . . . . 175.7(4) ?
    O7 Er1 O6 C21 . . . . -1.5(4) ?
    O9 Er1 O6 C21 1_455 . . . 17.9(5) ?
    O4 Er1 O6 C21 1_565 . . . -63.1(4) ?
    O3 Er1 O6 C21 1_565 . . . -112.7(4) ?
    O8 Er1 O6 C21 1_455 . . . 129.4(7) ?
    C22 Er1 O6 C21 1_455 . . . 30.4(7) ?
    C7 Er1 O6 C21 1_565 . . . -87.8(4) ?
    O6 C21 O7 Er1 . . . . -2.7(7) ?
    C15 C21 O7 Er1 . . . . 177.8(5) ?
    O2 Er1 O7 C21 . . . . -82.0(4) ?
    O2W Er1 O7 C21 . . . . -2.8(6) ?
    O9 Er1 O7 C21 1_455 . . . -163.6(5) ?
    O4 Er1 O7 C21 1_565 . . . 121.8(4) ?
    O3 Er1 O7 C21 1_565 . . . 74.1(4) ?
    O8 Er1 O7 C21 1_455 . . . -166.9(4) ?
    O6 Er1 O7 C21 . . . . 1.5(4) ?
    C22 Er1 O7 C21 1_455 . . . -165.9(4) ?
    C7 Er1 O7 C21 1_565 . . . 97.8(4) ?
    O9 C22 O8 Er1 . . . 1_655 3.2(6) ?
    C19 C22 O8 Er1 . . . 1_655 -177.6(5) ?
    O8 C22 O9 Er1 . . . 1_655 -3.3(7) ?
    C19 C22 O9 Er1 . . . 1_655 177.4(5) ?
loop_
    _geom_hbond_atom_site_label_D
    _geom_hbond_atom_site_label_H
    _geom_hbond_atom_site_label_A
    _geom_hbond_site_symmetry_A
    _geom_hbond_distance_DH
    _geom_hbond_distance_HA
    _geom_hbond_distance_DA
    _geom_hbond_angle_DHA
    N1 H1 O3W 1_455 0.86 2.16 3.007(8) 166.1
    O1W H1WB O4W 1_456 0.85 2.05 2.769(9) 141.6
    O1W H1WA O8 2_567 0.85 2.22 2.975(8) 148.8
    O2W H2WB O4W 1_466 0.85 2.32 3.109(10) 155.6
    O2W H2WC N2 1_556 0.85 1.94 2.687(8) 146.6
    O3W H3WA O7 1_655 0.85 2.30 3.041(8) 146.8
    O3W H3WB O9 . 0.85 2.30 3.042(8) 146.7
    O4W H4WA O3 1_654 0.85 1.92 2.729(8) 159.1
    O4W H4WB O6 2_666 0.85 1.95 2.762(8) 159.4
