# Supplementary material for: Poly[[tetra­aqua­tetra­kis­[μ3-5-(pyridine-4-carboxamido)­isophthalato]cobalt(II)dierbium(III)] tetra­hydrate]
Source: Acta Crystallogr Sect E Struct Rep Online. 2011 Oct 5;67(Pt 11):m1478–9. doi: 10.1107/S1600536811039948 (PMC3246915; doi:10.1107/S1600536811039948)
Supplement: Supplementary file 2 [file e-67-m1478-Isup2.hkl]

# 
# h,k,l, Fc-squared, Fo-squared, sigma(Fo-squared) and status flag 
# 
data_I
_shelx_title ' 2                       P-1' 
_shelx_refln_list_code          4 
_shelx_F_calc_maximum      357.35 
_exptl_crystal_F_000       827.00 
_reflns_d_resolution_high  0.8397 
 
loop_ 
 _symmetry_equiv_pos_as_xyz 
 'x, y, z' 
 '-x, -y, -z' 
 
_cell_length_a    10.0816 
_cell_length_b    10.7844 
_cell_length_c    13.7316 
_cell_angle_alpha  79.174 
_cell_angle_beta   78.771 
_cell_angle_gamma  86.355 
 
_shelx_F_squared_multiplier     1.000 
 
loop_ 
 _refln_index_h 
 _refln_index_k 
 _refln_index_l 
 _refln_F_squared_calc 
 _refln_F_squared_meas 
 _refln_F_squared_sigma 
 _refln_observed_status 
   1   0   0      174.76      200.95     27.03 o 
   2   0   0     6863.94     8165.75    417.32 o 
   3   0   0   127699.77   145082.30  10473.67 o 
   4   0   0      289.88      330.76     21.81 o 
   5   0   0    10077.31    11840.89    401.56 o 
   6   0   0    21317.67    24953.23   1363.49 o 
   7   0   0      238.99      256.66     28.54 o 
   8   0   0     4676.51     4940.81    114.24 o 
   9   0   0     5989.14     6203.32    247.80 o 
  10   0   0     1996.86     2039.21    108.13 o 
  11   0   0     1120.65     1240.15    107.01 o 
 -10   1   0        8.74       28.16     21.50 o 
  -9   1   0      568.95      634.23     47.71 o 
  -8   1   0     2893.37     3184.47    114.89 o 
  -7   1   0     1235.44     1274.45     55.35 o 
  -6   1   0      309.98      398.27     30.23 o 
  -5   1   0     4511.56     4793.85    127.28 o 
  -4   1   0     4016.02     4009.21    164.45 o 
  -3   1   0     1339.62     1804.17     41.39 o 
  -2   1   0      214.64      178.94     12.33 o 
  -1   1   0    21038.25    23634.63    832.40 o 
   0   1   0     3609.87     5424.66     69.84 o 
   1   1   0      686.04      582.34     21.40 o 
   2   1   0    22411.71    12716.86    143.05 o 
   3   1   0      150.20      212.43     20.84 o 
   4   1   0      843.18     1035.18    132.91 o 
   5   1   0    20814.23    22170.16   1644.52 o 
   6   1   0      636.99      599.72     35.60 o 
   7   1   0     1889.62     2018.48    143.61 o 
   8   1   0     8002.12     8654.86    345.24 o 
   9   1   0       85.95       78.52     24.08 o 
  10   1   0     1760.66     1784.19    118.27 o 
  11   1   0     2731.19     2920.71    159.95 o 
 -10   2   0      333.72      336.79     59.70 o 
  -9   2   0     7109.80     7538.84    189.23 o 
  -8   2   0       11.47       25.91     16.73 o 
  -7   2   0      960.94      960.21     49.38 o 
  -6   2   0    11107.67    12392.33    159.51 o 
  -5   2   0      161.81      150.24     19.07 o 
  -4   2   0     1996.69     1892.23     49.88 o 
  -3   2   0     9624.72    11062.55    223.59 o 
  -2   2   0       39.77       39.06      7.96 o 
  -1   2   0     2758.79     2328.60    449.65 o 
   0   2   0     9180.77    12198.95    131.22 o 
   1   2   0      397.72      366.07     23.65 o 
   2   2   0     7682.12     7311.35    113.76 o 
   3   2   0      724.13      452.81     30.41 o 
   4   2   0     8644.25     6476.70    129.53 o 
   5   2   0     3907.68     3797.54    533.34 o 
   6   2   0      412.49      460.96     38.30 o 
   7   2   0     4910.23     5339.87    280.47 o 
   8   2   0     3057.23     3308.62    228.66 o 
   9   2   0      906.97      942.10     56.13 o 
  10   2   0     2909.10     3249.61    162.20 o 
  11   2   0      498.92      581.21     82.23 o 
 -10   3   0     2466.50     2511.83    139.67 o 
  -9   3   0     1919.22     2027.49    118.27 o 
  -8   3   0      421.58      459.01     40.22 o 
  -7   3   0     6904.50     7660.90    136.20 o 
  -6   3   0      259.54      293.69     28.72 o 
  -5   3   0      436.61      460.26     30.14 o 
  -4   3   0    17043.33    18681.60    237.67 o 
  -3   3   0        7.89        6.94      7.54 o 
  -2   3   0     1348.32     1369.52    273.23 o 
  -1   3   0    14541.72    12001.96   2589.78 o 
   0   3   0    11519.07    13785.82    345.24 o 
   1   3   0     9354.94    12622.24    168.96 o 
   2   3   0     1803.38     1745.89     60.82 o 
   3   3   0     2244.55     1716.61     65.33 o 
   4   3   0     7020.65     4014.43    107.01 o 
   5   3   0     5113.87     3348.74    105.88 o 
   6   3   0     1242.40     1194.18    184.73 o 
   7   3   0     2526.88     2623.41    331.72 o 
   8   3   0     3015.11     3117.03    190.92 o 
   9   3   0     5044.06     5592.23    410.00 o 
  10   3   0      908.22     1169.19    103.63 o 
  11   3   0      126.60      226.40     60.82 o 
 -11   4   0      253.17      260.19     58.57 o 
 -10   4   0     2712.57     2597.44    146.43 o 
  -9   4   0     2348.34     2413.84    134.04 o 
  -8   4   0     3371.37     3472.64    150.94 o 
  -7   4   0     3197.79     3346.20     91.89 o 
  -6   4   0     3837.37     4061.02     94.28 o 
  -5   4   0     8883.92     9404.95    489.98 o 
  -4   4   0    12257.31    12214.10   1669.30 o 
  -3   4   0      425.68      327.29    107.57 o 
  -2   4   0    15163.79    15368.23   1731.30 o 
  -1   4   0     1354.41     1013.86    260.69 o 
   0   4   0    20144.01    26341.58    295.11 o 
   1   4   0    17346.21    21191.76    256.82 o 
   2   4   0     1310.79     1619.74     66.46 o 
   3   4   0     3038.09     2917.33     93.49 o 
   4   4   0    16569.80    13273.29    216.27 o 
   5   4   0     1266.01      737.78     54.07 o 
   6   4   0     2074.60     1641.29    467.45 o 
   7   4   0     3916.90     3591.02    767.07 o 
   8   4   0      504.34      491.61    121.09 o 
   9   4   0     2904.79     3227.09    159.95 o 
  10   4   0     1402.78     1581.44    121.65 o 
  11   4   0      732.87      883.08    101.37 o 
 -10   5   0     4642.04     4657.59    200.50 o 
  -9   5   0      267.08      283.85     58.57 o 
  -8   5   0     3113.76     3093.05    148.68 o 
  -7   5   0     7554.67     7844.13    224.15 o 
  -6   5   0     1317.72     1198.69    146.43 o 
  -5   5   0     7548.07     6550.06   1360.67 o 
  -4   5   0    15895.92    12725.86   5241.62 o 
  -3   5   0     3645.99     3148.49    667.38 o 
  -2   5   0     8531.63     9725.39    518.55 o 
  -1   5   0    17060.39    20979.18    577.83 o 
   0   5   0    28865.41    35662.40    387.48 o 
   1   5   0    14750.72    19765.76    272.58 o 
   2   5   0     5047.30     6236.78    147.56 o 
   3   5   0    14834.83    16177.10    250.06 o 
   4   5   0     5213.91     5114.90    140.80 o 
   5   5   0      156.86      147.56     30.41 o 
   6   5   0     7717.46     5013.53    153.19 o 
   7   5   0     1451.81     1223.08    339.04 o 
   8   5   0      362.01      309.65     68.15 o 
   9   5   0     4183.90     4604.65    195.99 o 
  10   5   0      109.58      141.92     50.69 o 
 -10   6   0      135.06      166.70     52.94 o 
  -9   6   0      326.23      367.20     66.46 o 
  -8   6   0     2941.58     3204.56    158.82 o 
  -7   6   0       13.59       38.30     28.16 o 
  -6   6   0     1463.91     1547.65    101.37 o 
  -5   6   0     4890.33     3612.03   1371.93 o 
  -4   6   0      229.31      291.26     46.74 o 
  -3   6   0     3207.45     3226.66    211.70 o 
  -2   6   0    10675.11    11377.99    526.91 o 
  -1   6   0     5272.28     6584.90    110.82 o 
   0   6   0    10828.79    12648.05    675.83 o 
   1   6   0     7694.30     9486.39    199.37 o 
   2   6   0     6571.81     8066.03    184.73 o 
   3   6   0     4555.19     5243.31    149.81 o 
   4   6   0      976.42      965.31     67.58 o 
   5   6   0     5862.90     5038.31    156.57 o 
   6   6   0     4652.29     3052.50    126.15 o 
   7   6   0       52.24       34.92     22.53 o 
   8   6   0     5088.08     4207.01   1349.97 o 
   9   6   0      272.41      319.89     65.33 o 
  10   6   0       12.79       25.91     37.17 o 
  -9   7   0     2202.12     2312.46    147.56 o 
  -8   7   0      995.51      947.29     92.36 o 
  -7   7   0       13.15       19.15     24.78 o 
  -6   7   0     3302.39     3485.03    157.69 o 
  -5   7   0     2605.50     2793.43    136.29 o 
  -4   7   0     1450.18     1640.01    101.37 o 
  -3   7   0     5128.77     5023.54    275.40 o 
  -2   7   0      762.93      851.55     44.88 o 
  -1   7   0     1959.88     2214.47    107.01 o 
   0   7   0     4235.19     4229.66    389.17 o 
   1   7   0       14.41        9.01     15.77 o 
   2   7   0      384.23      391.98     47.31 o 
   3   7   0     4657.63     4642.95    152.06 o 
   4   7   0      788.96      714.13     63.08 o 
   5   7   0     5062.13     4011.05    148.68 o 
   6   7   0     2508.54     1859.66    104.75 o 
   7   7   0      307.43      206.13     45.06 o 
   8   7   0     5323.73     5970.95    227.53 o 
   9   7   0      175.20      232.03     61.95 o 
  -8   8   0      986.35      999.10     98.00 o 
  -7   8   0     1583.30     1637.76    119.40 o 
  -6   8   0     3451.41     3496.29    167.83 o 
  -5   8   0      980.18      961.93     86.73 o 
  -4   8   0     7838.32     8565.01    244.43 o 
  -3   8   0     2953.21     2999.56    139.67 o 
  -2   8   0       51.52       30.88     16.31 o 
  -1   8   0     6953.08     7800.20    215.14 o 
   0   8   0      880.71      936.02     74.34 o 
   1   8   0      738.24      808.74     69.84 o 
   2   8   0     3335.74     4005.42    150.94 o 
   3   8   0       46.36       65.33     25.91 o 
   4   8   0     1901.45     1997.08    109.26 o 
   5   8   0     5339.64     5314.27    181.35 o 
   6   8   0        1.38        4.51     20.27 o 
   7   8   0      801.48      602.61     67.58 o 
   8   8   0     4636.65     5322.16    223.02 o 
   9   8   0      374.32      388.60     76.59 o 
  -8   9   0       73.93       72.09     46.18 o 
  -7   9   0     1598.78     1754.90    130.66 o 
  -6   9   0     3462.82     3683.27    181.35 o 
  -5   9   0      308.23      334.54     63.08 o 
  -4   9   0     4030.36     4263.36    182.47 o 
  -3   9   0     5343.43     5634.17    203.88 o 
  -2   9   0     1970.18     2022.98    119.40 o 
  -1   9   0     5728.24     6393.35    208.38 o 
   0   9   0      604.19      679.21     69.84 o 
   1   9   0     2938.81     3334.09    147.56 o 
   2   9   0     3297.96     3695.66    155.44 o 
   3   9   0      266.23      256.82     48.43 o 
   4   9   0     4216.30     4459.35    174.59 o 
   5   9   0     2440.35     2274.17    127.28 o 
   6   9   0       95.56       75.47     34.92 o 
   7   9   0     3948.60     2661.64    144.18 o 
   8   9   0      511.20      511.38     83.35 o 
  -6  10   0      430.52      422.39     76.59 o 
  -5  10   0     2062.39     1948.64    135.17 o 
  -4  10   0     6302.33     6472.19    237.67 o 
  -3  10   0       36.21       33.79     29.29 o 
  -2  10   0     5337.80     5502.38    209.51 o 
  -1  10   0     5059.86     5442.68    206.13 o 
   0  10   0     2453.08     2554.64    139.67 o 
   1  10   0     5766.34     6166.94    214.01 o 
   2  10   0     2950.81     3280.03    156.57 o 
   3  10   0     2909.32     2617.71    140.80 o 
   4  10   0     4888.10     4776.99    191.49 o 
   5  10   0      173.50      225.28     54.07 o 
   6  10   0     2545.64     2231.36    136.29 o 
  -5  11   0     2787.99     2831.73    171.21 o 
  -4  11   0      593.26      535.03     82.23 o 
  -3  11   0      108.62       82.23     42.80 o 
  -2  11   0     3947.53     3888.27    188.11 o 
  -1  11   0      327.23      362.70     66.46 o 
   0  11   0      771.83      720.88     81.10 o 
   1  11   0     5169.74     5511.39    216.27 o 
   2  11   0      118.61      146.43     49.56 o 
   3  11   0      609.33      613.88     75.47 o 
   4  11   0     3698.59     3516.57    174.59 o 
   5  11   0      235.34      184.73     51.81 o 
   6  11   0      923.80      847.04     91.24 o 
  -3  12   0     1892.44     2011.72    148.68 o 
  -2  12   0     1882.55     1867.54    139.67 o 
  -1  12   0        3.90       19.15     34.92 o 
   0  12   0     3344.41     3478.27    183.60 o 
   1  12   0      941.54      983.33    102.50 o 
   3  12   0     3126.53     3225.96    175.72 o 
  -3 -12   1       45.40       72.09     42.80 o 
  -2 -12   1     2703.33     2754.01    166.70 o 
  -1 -12   1      733.06      702.86     93.49 o 
   0 -12   1        1.70      -16.90     24.78 o 
   1 -12   1     3290.59     3461.37    188.11 o 
   2 -12   1      727.90      647.67     92.36 o 
  -5 -11   1     1514.01     1579.19    122.78 o 
  -4 -11   1     1382.13     1456.41    116.02 o 
  -3 -11   1      478.53      527.15     76.59 o 
  -2 -11   1      702.76      898.85     92.36 o 
  -1 -11   1      782.19      764.81     85.61 o 
   0 -11   1      846.06      915.75     93.49 o 
   1 -11   1     1966.79     2047.76    136.29 o 
   2 -11   1      138.27      145.30     50.69 o 
   3 -11   1     2454.60     2676.29    159.95 o 
   4 -11   1     2486.36     2535.49    158.82 o 
   5 -11   1       14.10       40.55     40.55 o 
  -6 -10   1      613.68      609.37     81.10 o 
  -5 -10   1     5652.95     5349.19    211.76 o 
  -4 -10   1      905.91      927.01     90.11 o 
  -3 -10   1     1703.70     1795.45    120.52 o 
  -2 -10   1     5296.06     5368.34    203.88 o 
  -1 -10   1       28.27       31.54     29.29 o 
   0 -10   1     1910.55     2034.25    127.28 o 
   1 -10   1     6176.76     6313.37    225.28 o 
   2 -10   1      815.24      778.33     82.23 o 
   3 -10   1     3267.10     3389.28    170.08 o 
   4 -10   1     3672.06     3916.43    185.85 o 
   5 -10   1     1557.02     1510.48    119.40 o 
   6 -10   1     3746.69     3737.34    192.61 o 
  -7  -9   1      113.99      101.37     41.68 o 
  -6  -9   1     3426.21     3079.53    155.44 o 
  -5  -9   1     2261.48     1908.09    120.52 o 
  -4  -9   1        0.58       12.39     23.65 o 
  -3  -9   1     5652.04     6159.06    207.25 o 
  -2  -9   1     1061.01     1225.50     92.36 o 
  -1  -9   1      513.59      505.75     63.08 o 
   0  -9   1     7834.69     8893.92    247.80 o 
   1  -9   1     1056.29     1153.42     91.24 o 
   2  -9   1     1995.88     2218.97    127.28 o 
   3  -9   1     5376.99     6103.87    214.01 o 
   4  -9   1       79.49      112.64     41.68 o 
   5  -9   1     2200.64     2243.75    137.42 o 
   6  -9   1     2394.68     2478.04    148.68 o 
   7  -9   1      104.51      157.69     51.81 o 
  -9  -8   1     1101.42     1312.24    123.90 o 
  -8  -8   1     2244.28     1762.79    119.40 o 
  -7  -8   1     1245.33      941.66     86.73 o 
  -6  -8   1     1962.93     1668.17    109.26 o 
  -5  -8   1     1086.02      977.70     83.35 o 
  -4  -8   1     2525.64     2607.58    128.41 o 
  -3  -8   1     2130.81     2347.38    119.40 o 
  -1  -8   1     4697.51     5294.00    177.97 o 
   0  -8   1     6535.50     6949.78    203.88 o 
   1  -8   1        6.74       12.39     18.02 o 
   2  -8   1     5632.67     6050.09    128.94 o 
   3  -8   1     1337.49     1376.91     79.41 o 
   4  -8   1      389.74      388.60     59.70 o 
   5  -8   1     5346.60     5591.36    203.88 o 
   6  -8   1      461.80      465.20     69.84 o 
   7  -8   1      831.25      853.80     88.98 o 
   8  -8   1     4936.22     5136.30    217.39 o 
  -9  -7   1     3576.43     4136.08    201.62 o 
  -8  -7   1       42.83       31.54     27.03 o 
  -7  -7   1      499.13      410.00     59.70 o 
  -6  -7   1     2605.28     1988.07    112.64 o 
  -5  -7   1      343.46      346.93     51.81 o 
  -4  -7   1     1508.35     1492.46     92.36 o 
  -3  -7   1     3468.17     3578.52    138.55 o 
  -2  -7   1      674.93      643.16     60.82 o 
  -1  -7   1     1857.94     1918.23    100.25 o 
   0  -7   1     7321.53     7965.78    203.88 o 
   1  -7   1     1982.45     2105.56     81.10 o 
   2  -7   1     1990.41     1877.73     67.02 o 
   3  -7   1     1105.50     1111.40     77.72 o 
   4  -7   1     5866.80     5456.43    745.67 o 
   5  -7   1     1779.57     1828.12    110.39 o 
   6  -7   1       15.57       18.02     22.53 o 
   7  -7   1     5468.81     5762.57    210.63 o 
   8  -7   1     1048.64     1017.12     95.74 o 
   9  -7   1        6.89        6.76     29.29 o 
 -10  -6   1     1323.37     1510.48    128.41 o 
  -9  -6   1     2573.83     2891.42    164.45 o 
  -8  -6   1       79.85       71.03     24.08 o 
  -7  -6   1     4715.76     3445.60    146.43 o 
  -6  -6   1      310.90      256.82     45.06 o 
  -5  -6   1      628.26      526.02     56.32 o 
  -4  -6   1    11708.64    11489.10    241.05 o 
  -3  -6   1       25.08       28.16     18.02 o 
  -2  -6   1     1023.50      920.25     65.33 o 
  -1  -6   1     7202.53     8599.93    194.86 o 
   0  -6   1     2361.30     2739.36    109.26 o 
   1  -6   1     5962.02     4464.60   1042.14 o 
   2  -6   1     5679.97     6076.26    421.83 o 
   3  -6   1      962.30      840.98    101.37 o 
   4  -6   1     5681.59     4807.04   1165.24 o 
   5  -6   1     2975.70     2317.32    928.70 o 
   6  -6   1     2925.41     2408.12    672.45 o 
   7  -6   1     2633.34     2767.52    138.55 o 
   8  -6   1     2398.17     2641.37    143.05 o 
   9  -6   1     1915.23     1965.54    128.41 o 
  10  -6   1     1818.73     1829.25    131.79 o 
 -10  -5   1     2123.93     2464.52    155.44 o 
  -9  -5   1     2276.96     2221.10    351.99 o 
  -8  -5   1     4455.41     3905.72   1073.44 o 
  -7  -5   1     4311.68     2706.70    123.90 o 
  -6  -5   1        4.84       11.26     15.77 o 
  -5  -5   1     8719.17     6075.71    170.08 o 
  -4  -5   1     7688.74     7104.09    175.72 o 
  -3  -5   1      165.82      140.80     29.29 o 
  -2  -5   1    18331.33    20297.41    289.48 o 
  -1  -5   1     2392.15     2875.65    101.37 o 
   0  -5   1      253.17      403.12     92.36 o 
   1  -5   1    24972.62    28419.97   2069.73 o 
   2  -5   1      109.51      119.28     14.84 o 
   3  -5   1     1293.84     1129.71    361.57 o 
   4  -5   1    10969.56     8671.29   3262.00 o 
   5  -5   1        5.12        2.60     11.53 o 
   6  -5   1     3984.11     3720.37    426.90 o 
   7  -5   1     4162.92     3757.85    347.49 o 
   8  -5   1       57.11       31.54     28.16 o 
   9  -5   1     4248.07     4214.92    179.09 o 
  10  -5   1      514.48      535.03     75.47 o 
 -11  -4   1      943.62     1021.63    109.26 o 
 -10  -4   1     3127.11     3801.54    185.85 o 
  -9  -4   1      126.55      175.41     33.01 o 
  -8  -4   1     2884.14     2663.38    392.54 o 
  -7  -4   1     2975.49     2755.07    685.40 o 
  -6  -4   1      899.39      696.10     58.57 o 
  -5  -4   1     8726.08     5582.35    153.19 o 
  -4  -4   1     6560.20     5253.45    140.80 o 
  -3  -4   1     2455.67     2399.19     90.11 o 
  -2  -4   1    11725.67    13148.26    209.51 o 
  -1  -4   1     5014.68     5705.13    130.66 o 
   0  -4   1    31485.28    38531.96   1302.66 o 
   1  -4   1    10817.83     8725.83   2303.99 o 
   2  -4   1     8747.82     8453.08   2434.68 o 
   3  -4   1    16016.85    14014.77   4873.86 o 
   4  -4   1     9599.17     9664.48   1433.32 o 
   5  -4   1       46.42       83.92     18.27 o 
   6  -4   1     7875.61     7926.79    348.62 o 
   7  -4   1     3106.57     3313.32     92.66 o 
   8  -4   1      538.82      546.25     44.58 o 
   9  -4   1     4408.69     4343.33    174.59 o 
  10  -4   1      118.60      123.90     43.93 o 
 -11  -3   1     1938.97     2449.88    155.44 o 
 -10  -3   1      443.89      464.07     73.21 o 
  -9  -3   1      261.38      269.32     37.21 o 
  -8  -3   1     4403.22     4522.76    544.04 o 
  -7  -3   1        5.27       19.15     13.54 o 
  -6  -3   1      550.62      394.23     43.93 o 
  -5  -3   1     5438.04     3122.33    109.26 o 
  -4  -3   1       12.98       16.90     12.39 o 
  -3  -3   1      875.71      729.90     46.18 o 
  -2  -3   1     1733.73     1636.63     64.20 o 
  -1  -3   1       73.27       51.81     15.77 o 
   0  -3   1    47132.72    59147.06   3644.41 o 
   1  -3   1     7108.03     6960.94   1346.03 o 
   2  -3   1     7372.05     5888.49   2095.07 o 
   3  -3   1     7235.60     7896.57    922.51 o 
   4  -3   1     2349.06     2408.09    112.64 o 
   5  -3   1     8730.77     9472.12    132.40 o 
   6  -3   1     2704.56     2748.94     75.91 o 
   7  -3   1      339.37      364.78     34.22 o 
   8  -3   1     5430.02     5953.33    149.81 o 
   9  -3   1     2875.48     2898.60     96.37 o 
  10  -3   1      262.03      298.49     57.45 o 
 -11  -2   1     1290.36     1779.68    129.53 o 
 -10  -2   1      466.31      472.83     48.59 o 
  -9  -2   1     4545.32     4807.35    530.53 o 
  -8  -2   1     1299.82     1450.92    141.36 o 
  -7  -2   1       42.01       35.40     16.33 o 
  -6  -2   1     5253.51     5163.86    650.49 o 
  -5  -2   1       49.78       31.54     14.64 o 
  -4  -2   1      594.59      500.11     39.42 o 
  -3  -2   1    12581.70     7161.54    135.17 o 
  -2  -2   1     5716.56     5444.93    107.01 o 
  -1  -2   1       76.75       51.81     12.39 o 
   0  -2   1    52806.89    63967.29   6574.69 o 
   1  -2   1     5294.97     5505.34   2291.06 o 
   2  -2   1     2252.48     2121.78    276.53 o 
   3  -2   1     3810.96     4212.55    111.51 o 
   4  -2   1     1529.41     1729.48     48.98 o 
   5  -2   1     3039.52     3350.54     74.47 o 
   6  -2   1     3920.39     4191.87     90.80 o 
   7  -2   1     4018.12     4435.83    101.55 o 
   8  -2   1     2437.66     2579.37     83.58 o 
   9  -2   1     1445.10     1611.51    102.50 o 
  10  -2   1     3422.51     3628.08    162.20 o 
 -11  -1   1     2058.09     2182.93    138.55 o 
 -10  -1   1     1113.14     1187.19     78.28 o 
  -9  -1   1     2880.59     3133.24    125.03 o 
  -8  -1   1     1949.91     1840.37    185.85 o 
  -7  -1   1     3885.99     4372.34    322.71 o 
  -6  -1   1      825.60      793.32    104.75 o 
  -5  -1   1     4527.86     4748.19    416.76 o 
  -4  -1   1    17736.30    16417.03    226.40 o 
  -3  -1   1       79.49       48.43     13.52 o 
  -2  -1   1     3687.94     1986.94     57.45 o 
  -1  -1   1    22106.51    18133.63    179.09 o 
   0  -1   1     1433.53     1694.08     40.55 o 
   1  -1   1     1717.81     1468.59    192.61 o 
   2  -1   1    26877.39    31606.41    475.33 o 
   3  -1   1     3360.62     3971.37     62.06 o 
   4  -1   1     3383.81     3997.54     70.83 o 
   5  -1   1    22145.41    25701.13    299.62 o 
   6  -1   1      174.95      212.51     23.74 o 
   7  -1   1     2803.17     3048.37    139.11 o 
   8  -1   1    11624.73    12161.62    978.26 o 
   9  -1   1      323.12      358.32     41.68 o 
  10  -1   1     1387.39     1615.23    112.64 o 
  11  -1   1     1968.90     2134.49    135.17 o 
 -10   0   1     1104.03     1170.91     74.34 o 
  -9   0   1     8346.21     9123.98    566.01 o 
  -8   0   1      207.75      203.39     29.47 o 
  -7   0   1     2472.48     2812.79     82.04 o 
  -6   0   1    13383.74    15242.94    827.89 o 
  -5   0   1     2623.19     2982.26    234.29 o 
  -4   0   1    12902.37    15075.39   1202.41 o 
  -3   0   1    21754.65    25876.72   2405.95 o 
  -2   0   1     2167.90     2460.02     61.95 o 
   1   0   1    23673.26    29885.18    245.55 o 
   2   0   1    11550.40    14008.11    104.08 o 
   3   0   1     3786.34     4821.41     72.09 o 
   4   0   1    29437.98    34472.51    684.28 o 
   5   0   1     4437.18     4921.33     85.95 o 
   6   0   1     3482.64     4122.61    112.64 o 
   7   0   1    12135.18    13458.23    174.78 o 
   8   0   1     3441.73     3707.16     97.72 o 
   9   0   1     8140.17     7540.36    844.22 o 
  10   0   1     3425.12     3714.81    165.58 o 
  11   0   1       22.26       27.03     36.04 o 
 -10   1   1     5153.20     5232.05    195.99 o 
  -9   1   1     1194.06     1305.20     81.10 o 
  -8   1   1      914.02      980.15     60.82 o 
  -7   1   1     7278.25     8025.54    365.51 o 
  -6   1   1     1209.00     1404.55     60.82 o 
  -5   1   1     1199.84     1228.93     45.75 o 
  -4   1   1    37810.87    44255.89   2802.44 o 
  -3   1   1    13201.73    16871.28    885.90 o 
  -2   1   1     1238.07     1634.07     32.75 o 
  -1   1   1    36795.16    39020.27   1824.18 o 
   0   1   1      377.94      351.48     20.27 o 
   1   1   1     4846.77     7321.49     92.36 o 
   2   1   1     8744.18     7699.36   1554.41 o 
   3   1   1     4937.65     5983.70    524.33 o 
   4   1   1     8321.56     9522.95    406.06 o 
   5   1   1     6026.07     6446.21    331.72 o 
   6   1   1       59.95       63.21     15.63 o 
   7   1   1     3276.08     3357.87    115.45 o 
   8   1   1      910.52      862.56     49.21 o 
   9   1   1     1444.55     1511.17     68.80 o 
  10   1   1      759.60      745.67     81.10 o 
  11   1   1      151.64      166.70     52.94 o 
 -11   2   1     1662.08     1972.30    130.66 o 
 -10   2   1      986.28      975.45     90.11 o 
  -8   2   1     4058.14     4491.82    110.93 o 
  -7   2   1      557.52      604.11     39.80 o 
  -6   2   1      480.88      560.49     77.72 o 
  -5   2   1     6083.48     6583.10    188.67 o 
  -4   2   1     7709.90     9380.14    433.09 o 
  -3   2   1     4095.34     4954.18    136.29 o 
  -2   2   1     2640.14     2910.79     38.55 o 
  -1   2   1     1194.38      925.05    112.90 o 
   0   2   1    30299.04    37637.79   1554.41 o 
   1   2   1    25500.38    36120.83    287.23 o 
   2   2   1      339.62      308.63     19.15 o 
   3   2   1     6845.98     5727.53   2672.91 o 
   4   2   1    22162.19    22445.17   4016.68 o 
   5   2   1     1174.55     1017.31     69.27 o 
   6   2   1     7142.96     8237.16    471.39 o 
   7   2   1     3560.82     3983.10     94.38 o 
   8   2   1      540.10      575.48     41.68 o 
   9   2   1     3786.33     4030.20    167.83 o 
  10   2   1      727.24      832.40     86.73 o 
  11   2   1     1255.25     1337.02    112.64 o 
 -11   3   1     1452.58     1530.75    118.27 o 
 -10   3   1     2752.07     2852.00    152.06 o 
  -9   3   1      902.15      942.78     84.48 o 
  -8   3   1     2076.18     2181.80    118.27 o 
  -7   3   1     2400.80     2680.62     98.00 o 
  -6   3   1     2920.41     3274.29    109.82 o 
  -5   3   1     3537.64     3693.35     78.98 o 
  -4   3   1     2601.75     2774.39     61.71 o 
  -3   3   1     2570.36     2247.72     94.62 o 
  -2   3   1     5411.38     4820.43   1113.05 o 
  -1   3   1     1107.82      985.52    215.33 o 
   0   3   1    30082.75    36278.45   1511.61 o 
   1   3   1     6340.84     8298.06    126.15 o 
   2   3   1       60.42       51.81     12.39 o 
   3   3   1    18361.74    16084.74    195.99 o 
   4   3   1       42.19       40.82     15.21 o 
   5   3   1     2269.82     2141.81    553.62 o 
   6   3   1    11619.48    11959.63   1362.92 o 
   7   3   1       13.79       19.28     12.45 o 
   8   3   1     4969.16     5407.63    219.64 o 
   9   3   1     2396.06     2526.48    137.42 o 
  10   3   1      172.40      226.40     56.32 o 
  11   3   1     1485.93     1681.69    129.53 o 
 -10   4   1       64.08      100.25     41.68 o 
  -9   4   1     1326.29     1487.95    109.26 o 
  -8   4   1     3876.79     3913.05    162.20 o 
  -7   4   1       93.04      101.37     33.79 o 
  -6   4   1     1825.95     1884.67     63.58 o 
  -5   4   1    11841.99    12633.38    566.01 o 
  -4   4   1     5477.63     5908.66    674.14 o 
  -3   4   1     5578.63     4460.91    992.30 o 
  -2   4   1    15739.62    15954.20    885.17 o 
  -1   4   1    15859.71    15459.25   3535.89 o 
   0   4   1     9489.36    11071.62    500.11 o 
   1   4   1     3300.94     3851.10     96.87 o 
   2   4   1     2056.41     2328.23     75.47 o 
   3   4   1     6544.97     6451.92    131.79 o 
   4   4   1      131.56      139.67     23.65 o 
   5   4   1    11211.55     9207.32   3856.73 o 
   6   4   1     3876.52     3400.45    789.03 o 
   7   4   1        6.37        3.41     12.08 o 
   8   4   1    10603.25    10860.09   1030.08 o 
   9   4   1       81.12       85.61     40.55 o 
  10   4   1       71.29      105.88     46.18 o 
  11   4   1     2111.00     2431.86    156.57 o 
 -10   5   1       15.41       10.14     27.03 o 
  -9   5   1     3104.17     3319.45    164.45 o 
  -8   5   1     1157.82     1200.72     95.74 o 
  -7   5   1      184.54      219.64     47.31 o 
  -6   5   1     6459.23     6614.12    198.24 o 
  -5   5   1     1424.63     1279.68    240.48 o 
  -4   5   1     6527.57     5071.98   2030.87 o 
  -3   5   1    18372.97    18474.27   1705.14 o 
  -2   5   1        2.50       22.36      7.75 o 
  -1   5   1     7215.11     7270.47   1527.71 o 
   0   5   1    15258.65    17161.55    829.02 o 
   1   5   1      125.26      135.17     25.91 o 
   2   5   1    10915.16    15345.84    228.66 o 
   3   5   1     5421.46     5494.49    134.04 o 
   4   5   1     3216.83     2975.90    101.37 o 
   5   5   1    20567.78    15206.16    247.80 o 
   6   5   1     1176.55      969.08    337.35 o 
   7   5   1     2426.17     2062.82    550.24 o 
   8   5   1    11303.15    12774.30    309.76 o 
   9   5   1      153.91      193.74     54.07 o 
  10   5   1     3028.18     3383.65    177.97 o 
  11   5   1     2046.43     2255.02    156.57 o 
 -10   6   1      967.70      921.38     98.00 o 
  -9   6   1     3033.82     3185.41    167.83 o 
  -8   6   1      237.67      243.30     56.32 o 
  -7   6   1     2003.20     2233.62    128.41 o 
  -6   6   1     2838.35     2974.78    139.67 o 
  -5   6   1      247.51      325.52     51.81 o 
  -4   6   1     7625.68     7022.37    541.23 o 
  -3   6   1     5874.09     6315.14    173.48 o 
  -2   6   1       15.34       25.86      8.92 o 
  -1   6   1     8106.26     5915.30   2253.89 o 
   0   6   1      857.41      951.77     53.50 o 
   1   6   1     1875.75     2137.87     91.24 o 
   2   6   1     3001.65     3038.98    108.13 o 
   3   6   1       18.96       21.40     15.77 o 
   4   6   1     3890.07     3783.52    125.03 o 
   5   6   1     2317.21     1821.36     90.11 o 
   6   6   1      245.29      144.18     33.79 o 
   7   6   1     3137.53     2542.10    861.68 o 
   8   6   1     1212.82     1326.88    104.75 o 
   9   6   1      727.49      791.85     87.86 o 
  10   6   1     1720.46     1915.98    139.67 o 
  -9   7   1     1487.13     1504.85    121.65 o 
  -8   7   1      778.15      838.03     86.73 o 
  -7   7   1     2067.56     2173.92    131.79 o 
  -6   7   1     2009.89     2055.65    123.90 o 
  -5   7   1     1806.15     1838.26    111.51 o 
  -4   7   1     7751.84     8720.45    232.03 o 
  -3   7   1     1952.51     1927.12     68.15 o 
  -2   7   1     4890.15     4826.91    487.36 o 
  -1   7   1     8550.48     4521.30    112.64 o 
   0   7   1      185.65      221.17     25.34 o 
   1   7   1     8035.77     9152.98    208.38 o 
   2   7   1     5022.61     6199.61    168.96 o 
   3   7   1       48.14       64.20     25.91 o 
   4   7   1    11895.87    11886.71    243.30 o 
   5   7   1      370.88      372.83     49.56 o 
   6   7   1      486.51      355.94     50.69 o 
   7   7   1     5713.58     5957.44    214.01 o 
   8   7   1      128.29      141.92     47.31 o 
   9   7   1      477.44      504.62     78.85 o 
  10   7   1     1993.12     2101.83    152.06 o 
  -8   8   1      380.70      406.62     73.21 o 
  -7   8   1     4591.89     4583.25    200.50 o 
  -6   8   1       42.45       47.31     34.92 o 
  -5   8   1     3123.22     3293.54    156.57 o 
  -4   8   1     2990.85     3111.07    147.56 o 
  -3   8   1      297.41      319.89     54.07 o 
  -2   8   1     3940.87     4148.47    158.82 o 
  -1   8   1     1849.71     2066.91    109.26 o 
   0   8   1     2845.51     3331.84    136.29 o 
   1   8   1     5618.40     5996.89    310.32 o 
   2   8   1     3866.90     4221.68    150.94 o 
   3   8   1     2937.79     2714.58    121.65 o 
   4   8   1     3763.16     4007.67    149.81 o 
   5   8   1      159.76      139.67     37.17 o 
   6   8   1     3122.31     2812.58    131.79 o 
   8   8   1      133.80      161.07     51.81 o 
   9   8   1     2021.45     2278.67    153.19 o 
  -7   9   1      956.88     1011.49    102.50 o 
  -6   9   1      167.56      171.21     50.69 o 
  -5   9   1     4331.71     4529.18    193.74 o 
  -4   9   1      214.10      221.90     54.07 o 
  -3   9   1     1175.78     1252.54     96.87 o 
  -2   9   1     6199.58     6308.87    209.51 o 
  -1   9   1        2.02       16.90     23.65 o 
   0   9   1     4932.46     5455.07    186.98 o 
   1   9   1     8039.40     9131.58    241.05 o 
   2   9   1       75.80      127.28     37.17 o 
   3   9   1     3168.81     3121.21    139.67 o 
   4   9   1     5023.03     5190.37    182.47 o 
   5   9   1     1889.24     1840.51    111.51 o 
   6   9   1     3701.60     3130.22    146.43 o 
   8   9   1     3616.23     4253.22    205.00 o 
  -6  10   1     1898.49     1812.35    136.29 o 
  -5  10   1     3746.61     3650.61    183.60 o 
  -4  10   1       24.95       16.90     28.16 o 
  -3  10   1     6697.61     6783.08    237.67 o 
  -2  10   1     1651.33     1572.43    112.64 o 
  -1  10   1      228.48      216.27     52.94 o 
   0  10   1     6946.74     6999.34    227.53 o 
   1  10   1      532.55      621.76     70.96 o 
   2  10   1      382.41      437.04     63.08 o 
   3  10   1     4627.10     4356.85    176.84 o 
   4  10   1       39.26       38.30     30.41 o 
   5  10   1     1479.14     1216.49     96.87 o 
  -5  11   1     2155.97     1972.30    145.30 o 
  -4  11   1     2326.21     2243.75    148.68 o 
  -3  11   1     3388.83     3365.63    176.84 o 
  -2  11   1     1718.45     1723.37    126.15 o 
  -1  11   1     4240.55     4244.21    190.36 o 
   0  11   1     2430.35     2573.78    147.56 o 
   1  11   1      709.94      627.40     76.59 o 
   2  11   1     5533.81     5698.37    216.27 o 
   3  11   1     2521.66     2707.82    149.81 o 
   4  11   1      188.26      182.47     50.69 o 
   5  11   1     3265.69     3265.38    165.58 o 
  -3  12   1     2697.24     2755.13    171.21 o 
  -2  12   1      304.18      322.15     72.09 o 
  -1  12   1     1322.52     1242.40    113.76 o 
   0  12   1     1175.35     1224.38    111.51 o 
   1  12   1     1452.53     1645.64    127.28 o 
   2  12   1     2053.19     2333.86    148.68 o 
   3  12   1     1064.74     1038.52    100.25 o 
   4  12   1     3128.61     2903.81    164.45 o 
  -2 -12   2      946.95     1277.32    118.27 o 
  -1 -12   2      641.40      504.62     84.48 o 
   0 -12   2     1294.12     1392.21    122.78 o 
   1 -12   2      470.61      492.23     84.48 o 
   2 -12   2     1028.82     1067.81    111.51 o 
  -5 -11   2      468.08      482.09     79.97 o 
  -4 -11   2      475.83      506.87     79.97 o 
  -3 -11   2     3551.56     3898.41    190.36 o 
  -2 -11   2      180.77      239.92     59.70 o 
   0 -11   2     4201.52     4385.01    200.50 o 
   1 -11   2       13.17       21.40     30.41 o 
   2 -11   2     1857.35     1895.70    134.04 o 
   3 -11   2     1386.46     1422.62    120.52 o 
   4 -11   2       26.34       20.27     33.79 o 
   5 -11   2     1100.54     1230.01    116.02 o 
  -6 -10   2     1660.49     1325.75    112.64 o 
  -5 -10   2      216.11      202.75     54.07 o 
  -4 -10   2     3460.36     3467.01    172.34 o 
  -3 -10   2     2612.76     2588.43    146.43 o 
  -2 -10   2       79.08      102.50     39.42 o 
  -1 -10   2     5683.27     6316.75    227.53 o 
   0 -10   2     5155.41     5502.38    211.76 o 
   1 -10   2      527.74      504.62     73.21 o 
   2 -10   2     5808.51     6251.42    228.66 o 
   3 -10   2     1433.91     1374.19    110.39 o 
   4 -10   2     1195.61     1199.60    105.88 o 
   5 -10   2     4550.28     4645.20    208.38 o 
   6 -10   2       96.28      101.37     46.18 o 
  -7  -9   2     1503.68     1129.76    101.37 o 
  -6  -9   2     1675.95     1440.64    111.51 o 
  -5  -9   2      735.88      611.63     75.47 o 
  -4  -9   2     4534.01     4657.59    189.23 o 
  -3  -9   2     1155.98     1169.19     94.62 o 
  -2  -9   2     2390.73     2269.66    128.41 o 
  -1  -9   2     2626.51     3076.15    148.68 o 
   0  -9   2     2268.78     2419.47    131.79 o 
   1  -9   2     5082.06     5424.66    198.24 o 
   2  -9   2     2047.05     2219.39     89.55 o 
   3  -9   2       90.53       79.60     24.63 o 
   4  -9   2     5424.57     5654.44    211.76 o 
   5  -9   2      867.20      774.95     84.48 o 
   6  -9   2      443.19      510.25     76.59 o 
   7  -9   2     3388.09     3339.72    177.97 o 
  -8  -8   2      586.70      494.48     74.34 o 
  -7  -8   2     3154.05     2371.04    138.55 o 
  -6  -8   2        3.63       19.15     23.65 o 
  -5  -8   2     2092.41     2041.01    121.65 o 
  -4  -8   2     2916.14     2788.92    138.55 o 
  -3  -8   2        8.73        7.88     21.40 o 
  -2  -8   2     3613.80     4259.98    164.45 o 
  -1  -8   2     1460.86     1536.39    100.25 o 
   0  -8   2        6.76       15.77     21.40 o 
   1  -8   2     4726.69     5000.94    120.68 o 
   2  -8   2     2206.56     2186.49    144.74 o 
   3  -8   2     1255.31     1306.56     65.33 o 
   4  -8   2     2583.05     2249.94    458.44 o 
   5  -8   2     1462.02     1455.29    105.88 o 
   6  -8   2     2427.89     2637.99    145.30 o 
   7  -8   2     2850.38     2893.68    156.57 o 
   8  -8   2      332.46      346.93     67.58 o 
  -9  -7   2      167.62      236.15     90.11 o 
  -8  -7   2     2583.36     2184.06    134.04 o 
  -7  -7   2     1736.22     1508.23    107.01 o 
  -6  -7   2      165.50      102.50     36.04 o 
  -5  -7   2     3790.41     3077.28    140.80 o 
  -4  -7   2     1579.56     1620.86     99.12 o 
  -3  -7   2      788.65      820.01     69.84 o 
  -2  -7   2     5458.90     6202.99    185.85 o 
  -1  -7   2       94.00       96.87     30.41 o 
   0  -7   2     6595.44     6778.57    191.49 o 
   1  -7   2     4448.90     4434.66    106.22 o 
   2  -7   2        3.05        5.07     11.95 o 
   3  -7   2     2714.09     2828.97    353.12 o 
   4  -7   2     4981.36     4657.30    737.22 o 
   5  -7   2       37.04       33.15     18.27 o 
   6  -7   2     3157.77     3179.78    150.94 o 
   7  -7   2     2425.70     2568.15    140.80 o 
   8  -7   2      281.44      312.01     64.20 o 
   9  -7   2     3051.19     3256.37    170.08 o 
  -9  -6   2      236.32      251.18     41.68 o 
  -8  -6   2     2254.17     1678.31    112.64 o 
  -7  -6   2      719.71      648.80     69.84 o 
  -6  -6   2      808.98      592.48     63.08 o 
  -5  -6   2     3154.34     2358.65    116.02 o 
  -4  -6   2     1737.58     1575.81     92.36 o 
  -3  -6   2     4501.20     4656.47    153.19 o 
  -2  -6   2      794.85      783.96     63.08 o 
  -1  -6   2     1014.49     1191.71     76.59 o 
   0  -6   2    20391.23    24481.53    743.41 o 
   1  -6   2     1954.20     1891.86    111.51 o 
   2  -6   2      152.76      129.33     21.81 o 
   3  -6   2     9263.96     9068.11   2118.73 o 
   4  -6   2     2919.84     2492.98    660.06 o 
   5  -6   2     1521.00     1199.40    322.71 o 
   6  -6   2     4484.70     3615.82   1011.49 o 
   7  -6   2      377.53      321.02     56.32 o 
   8  -6   2     1242.27     1295.34    101.37 o 
   9  -6   2     4836.34     5207.27    206.13 o 
  10  -6   2       84.30      109.26     43.93 o 
 -10  -5   2      269.97      317.64     70.96 o 
  -9  -5   2     1870.05     1731.36    347.49 o 
  -8  -5   2     5249.25     4818.55   1172.00 o 
  -7  -5   2      170.86      170.08     41.68 o 
  -6  -5   2     3576.34     2518.59    119.40 o 
  -5  -5   2     4785.73     3245.11    129.53 o 
  -4  -5   2     1042.75      842.53     64.20 o 
  -3  -5   2     4188.31     4109.04    134.04 o 
  -2  -5   2     3367.76     3174.15    114.89 o 
  -1  -5   2     3902.34     4499.90    134.04 o 
   0  -5   2    17269.48    20932.14    862.25 o 
   1  -5   2      774.09      564.28     33.84 o 
   2  -5   2     9952.32    10075.65   2038.19 o 
   3  -5   2     3715.13     3127.62    965.31 o 
   4  -5   2      145.44       99.08     43.93 o 
   5  -5   2     4216.72     3822.92    815.50 o 
   6  -5   2     1757.58     1476.49    221.33 o 
   7  -5   2      275.39      311.97     35.60 o 
   8  -5   2     4916.59     4859.77    400.99 o 
   9  -5   2      760.22      750.17     78.85 o 
 -10  -4   2       54.64      101.32     29.15 o 
  -9  -4   2     6260.24     6220.06    988.40 o 
  -8  -4   2      713.86      784.43    254.56 o 
  -7  -4   2      619.53      464.07     54.07 o 
  -6  -4   2     6491.73     4369.24    150.94 o 
  -5  -4   2      319.01      278.22     41.68 o 
  -4  -4   2     1079.72      749.04     57.45 o 
  -3  -4   2    14296.75    13683.29    234.29 o 
  -2  -4   2        0.35       10.14     11.26 o 
  -1  -4   2     1984.57     2004.96     81.10 o 
   0  -4   2    16909.97    20323.81   1979.05 o 
   1  -4   2      182.77      134.32     17.47 o 
   2  -4   2     6717.03     5993.63   1867.54 o 
   3  -4   2    10129.91     8904.41   3121.77 o 
   4  -4   2      833.14      772.81    142.49 o 
   5  -4   2     9473.30     9909.06   1019.38 o 
   6  -4   2     3132.73     2944.91    227.53 o 
   7  -4   2     6141.77     5853.72    286.10 o 
   8  -4   2     6608.68     7318.91    305.25 o 
   9  -4   2      173.59      186.70     33.42 o 
 -11  -3   2      405.27      485.47     82.23 o 
 -10  -3   2     2129.49     2329.48    309.19 o 
  -9  -3   2     2283.78     2536.69    238.23 o 
  -8  -3   2      274.68      262.36     55.76 o 
  -7  -3   2     3977.07     3722.42    736.65 o 
  -6  -3   2     2064.22     1285.20     79.97 o 
  -5  -3   2        2.47        3.38     13.52 o 
  -4  -3   2    14798.58    10344.70    200.50 o 
  -3  -3   2     2559.59     2212.22     85.61 o 
  -2  -3   2      155.10      210.63     28.16 o 
  -1  -3   2     6333.52     6248.04    130.66 o 
   0  -3   2       12.13       31.29      9.13 o 
   1  -3   2     1360.86     1193.67    282.16 o 
   2  -3   2     9212.07     7654.47   2663.33 o 
   3  -3   2      272.52      228.07     60.82 o 
   4  -3   2     4030.00     4355.39    185.29 o 
   5  -3   2     7673.70     8289.43    129.53 o 
   6  -3   2     1830.06     1910.43    140.80 o 
   7  -3   2     2992.93     3162.84     88.80 o 
   8  -3   2     6451.22     6559.61    262.45 o 
   9  -3   2     2581.70     2696.48     93.18 o 
  10  -3   2     1497.75     1614.11    113.76 o 
 -11  -2   2        0.39       20.27     38.30 o 
 -10  -2   2     1462.32     1700.28    223.59 o 
  -9  -2   2     3736.60     3991.51    415.07 o 
  -8  -2   2     1204.57     1262.54    128.97 o 
  -7  -2   2     1763.97     1766.28    197.68 o 
  -6  -2   2     1693.52     1400.09     81.10 o 
  -5  -2   2     2738.77     1981.31     88.98 o 
  -4  -2   2    13759.26     9162.00    180.22 o 
  -3  -2   2     2730.83     1738.01     70.96 o 
  -2  -2   2      199.52      156.57     22.53 o 
  -1  -2   2    17347.87    18641.63    217.39 o 
   0  -2   2     3255.35     3732.26    470.83 o 
   1  -2   2     7371.02     7143.47   2497.75 o 
   2  -2   2      911.00      725.32    127.28 o 
   3  -2   2      541.36      606.30     31.54 o 
   4  -2   2    14083.66    16853.59    415.07 o 
   5  -2   2     1860.71     1997.73     58.00 o 
   6  -2   2      110.34      106.85     19.86 o 
   7  -2   2     7688.92     8632.40    141.66 o 
   8  -2   2     2164.31     2298.06     78.38 o 
   9  -2   2     3317.97     3525.29    102.96 o 
  10  -2   2     1305.96     1360.67    104.75 o 
  11  -2   2       26.84       23.65     39.42 o 
 -11  -1   2      726.37      744.54     83.35 o 
 -10  -1   2     3653.67     3972.22    292.30 o 
  -9  -1   2       14.00       45.06     32.67 o 
  -8  -1   2     2047.32     2326.39    242.74 o 
  -7  -1   2     3058.86     3334.35    261.32 o 
  -6  -1   2     1007.07     1088.89    120.52 o 
  -5  -1   2     2910.18     2549.00     99.12 o 
  -4  -1   2    17144.74    14965.12    228.66 o 
  -3  -1   2     1076.68      833.52     47.31 o 
   0  -1   2    10273.19    10493.09    969.11 o 
   1  -1   2    12030.43    14205.10   2858.76 o 
   2  -1   2     2588.33     2801.55    133.48 o 
   3  -1   2      596.66      589.19     24.05 o 
   4  -1   2    19580.68    23935.36    261.32 o 
   5  -1   2     3347.16     3495.29     73.28 o 
   6  -1   2     5411.12     5598.73    130.66 o 
   7  -1   2     5545.08     6026.93    115.09 o 
   8  -1   2      206.39      242.44     30.23 o 
   9  -1   2     2835.95     2963.51    139.67 o 
  10  -1   2     1612.64     1621.99    111.51 o 
  11  -1   2      447.72      503.49     75.47 o 
 -11   0   2     2324.38     2803.57    156.57 o 
 -10   0   2     1429.86     1481.19    109.26 o 
  -9   0   2       19.74       13.93     18.11 o 
  -8   0   2     4132.82     4382.83    112.23 o 
  -7   0   2     2003.19     2213.69    239.92 o 
  -6   0   2     1381.39     1407.80     82.79 o 
  -5   0   2    10077.88    11143.73   1115.68 o 
  -4   0   2     1668.73     2162.87    215.14 o 
  -3   0   2     2530.21     2560.27     81.10 o 
  -2   0   2    16179.45    15376.25    189.23 o 
  -1   0   2        5.93       31.77      6.73 o 
   0   0   2    23956.41    14343.34     81.93 o 
   1   0   2    29169.20    35236.62    283.85 o 
   2   0   2     1265.91     1657.11     82.23 o 
   3   0   2    32301.46    41338.20    740.60 o 
   4   0   2     6129.34     6946.04    154.31 o 
   5   0   2     3611.57     4201.25     76.84 o 
   6   0   2    16712.67    20192.56    197.40 o 
   7   0   2      677.91      628.88     37.89 o 
   8   0   2     5472.57     5907.24    120.92 o 
   9   0   2     3807.14     3963.74    162.20 o 
  10   0   2       53.25       68.71     36.04 o 
  11   0   2     2956.54     3210.19    165.58 o 
 -11   1   2     1795.51     1781.94    126.15 o 
 -10   1   2     1040.44     1138.77     98.00 o 
  -9   1   2     2056.50     2234.74    126.15 o 
  -8   1   2     4289.41     4899.29    350.31 o 
  -7   1   2      292.48      297.47     32.25 o 
  -6   1   2     3278.94     3612.88    197.68 o 
  -5   1   2     7330.14     8638.74    664.00 o 
  -4   1   2      480.24      746.14     38.86 o 
  -3   1   2     9039.93    10146.16    722.01 o 
  -2   1   2     7291.71     8700.98    331.72 o 
  -1   1   2      322.48      502.65     70.96 o 
   0   1   2    25414.80    26270.21   3659.62 o 
   1   1   2      407.85      666.82     25.91 o 
   2   1   2       34.45      107.01     15.77 o 
   3   1   2     6146.61     6427.88     99.68 o 
   4   1   2     1172.97     1458.32     38.76 o 
   5   1   2     7676.18     9397.13    184.73 o 
   6   1   2     5860.04     6754.84    107.71 o 
   7   1   2       67.78       94.40     19.16 o 
   8   1   2    11657.77    12959.36    180.10 o 
   9   1   2     2286.69     2244.88    125.03 o 
  10   1   2      238.19      280.47     58.57 o 
  11   1   2     1372.83     1499.22    117.14 o 
 -11   2   2     2315.22     2532.11    152.06 o 
 -10   2   2       53.50       87.86     37.17 o 
  -9   2   2     1740.67     2020.73    121.65 o 
  -8   2   2     2557.34     2685.30    130.66 o 
  -7   2   2       52.60       71.49     20.30 o 
  -6   2   2      958.18     1051.69     46.98 o 
  -5   2   2     6109.67     6986.88    190.36 o 
  -4   2   2     6839.92     8506.61    336.79 o 
  -3   2   2     7345.02     8373.70    337.91 o 
  -2   2   2     3380.86     3893.22    125.15 o 
  -1   2   2     4577.28     4210.15   1235.08 o 
   0   2   2     4219.72     4749.06    195.88 o 
   1   2   2     3002.11     4352.68     50.01 o 
   2   2   2     1486.86     1440.32     64.20 o 
   3   2   2     3751.04     2812.28   1062.18 o 
   4   2   2        7.88       18.02      6.94 o 
   5   2   2    20479.13    22704.85   1627.62 o 
   6   2   2      118.89      111.93     17.71 o 
   7   2   2     1724.70     1809.76     74.34 o 
   8   2   2    15258.82    17242.66    332.28 o 
   9   2   2      125.42      175.72     45.06 o 
  10   2   2     1744.83     2054.52    130.66 o 
  11   2   2     2434.39     2749.50    158.82 o 
 -11   3   2      320.16      376.21     73.21 o 
 -10   3   2      866.06      759.18     83.35 o 
  -9   3   2     5110.77     5491.11    203.88 o 
  -8   3   2       86.69      105.88     38.30 o 
  -7   3   2      689.35      744.54     68.71 o 
  -6   3   2     5309.45     5960.78    230.91 o 
  -5   3   2      111.05       99.55     17.28 o 
  -4   3   2     7573.06     9387.09    113.07 o 
  -3   3   2     9085.50     9506.18    141.39 o 
  -2   3   2       10.29       10.62      4.92 o 
  -1   3   2     7042.44     5764.15   2073.11 o 
   0   3   2     3377.96     3401.77    157.13 o 
   1   3   2      166.34      112.64     15.77 o 
   2   3   2     8293.65     9811.92    130.66 o 
   3   3   2     2060.26     2026.28    173.46 o 
   4   3   2     6182.83     4392.55   2051.71 o 
   5   3   2     5040.78     4518.55    769.32 o 
   6   3   2      419.64      370.18     30.41 o 
   7   3   2     6051.59     6484.27    137.42 o 
   8   3   2     3904.16     4176.63    164.45 o 
   9   3   2       10.84        6.76     24.78 o 
  10   3   2     3518.67     3741.84    176.84 o 
  11   3   2      371.88      455.06     76.59 o 
 -10   4   2     1585.12     1859.66    128.41 o 
  -9   4   2     2172.67     2244.88    135.17 o 
  -8   4   2        8.97        3.38     23.65 o 
  -7   4   2     3949.33     4016.68    159.95 o 
  -6   4   2      963.29     1010.37     76.59 o 
  -5   4   2       98.54       91.00     17.59 o 
  -4   4   2    12287.03    11967.85   1409.10 o 
  -3   4   2     5395.42     4657.23    983.20 o 
  -2   4   2     1939.38     2028.09    146.68 o 
  -1   4   2    11416.42     9187.19   3447.29 o 
   0   4   2      695.19      749.41     59.14 o 
   1   4   2     7735.70     9835.57    154.31 o 
   2   4   2     7966.03     9431.20    148.68 o 
   3   4   2     1694.69     2018.48     67.58 o 
   4   4   2     7376.27     7199.39   1246.34 o 
   5   4   2     5571.63     3779.05   1702.53 o 
   6   4   2      419.73      366.00     82.23 o 
   7   4   2     5022.79     5009.81    419.58 o 
   8   4   2     1082.37     1103.85     88.98 o 
   9   4   2      730.53      782.84     83.35 o 
  10   4   2     1840.18     1945.26    131.79 o 
  11   4   2      207.22      284.97     68.71 o 
 -10   5   2     2420.05     2460.02    153.19 o 
  -9   5   2     1448.64     1371.93    109.26 o 
  -8   5   2     1490.92     1659.16    114.89 o 
  -7   5   2     4547.52     4871.60    182.47 o 
  -6   5   2     1063.22      995.72     79.97 o 
  -5   5   2     7804.28     7640.25    205.00 o 
  -4   5   2     8066.65     7009.59   1557.61 o 
  -3   5   2       23.22       40.38      9.70 o 
  -2   5   2    11321.80    11047.87   1169.95 o 
  -1   5   2     4423.89     4251.80   1366.30 o 
   0   5   2     3625.55     4597.33    219.08 o 
   1   5   2    18211.79    22190.86    275.96 o 
   2   5   2     9063.12    11920.51    191.49 o 
   3   5   2      401.29      482.09     39.42 o 
   4   5   2    23839.22    23436.64    288.35 o 
   5   5   2       93.88      134.24     38.30 o 
   6   5   2     2230.56     1682.51    668.51 o 
   7   5   2     7912.61     8452.37    233.16 o 
   8   5   2      614.91      503.49     68.71 o 
   9   5   2     1633.64     1651.28    118.27 o 
  10   5   2     2455.01     2667.27    157.69 o 
  11   5   2      214.24      210.63     64.20 o 
  -9   6   2       11.93       16.90     28.16 o 
  -8   6   2     1863.62     1804.46    122.78 o 
  -7   6   2     3682.99     3792.53    167.83 o 
  -6   6   2      115.77       99.12     34.92 o 
  -5   6   2     6644.36     7048.90    207.25 o 
  -4   6   2     2163.49     2288.20    122.21 o 
  -3   6   2     1861.45     1951.02     46.23 o 
  -2   6   2     4820.35     4067.94    739.47 o 
  -1   6   2     3496.31     2758.94    964.18 o 
   0   6   2    13045.46    14334.03   1165.24 o 
   1   6   2    10698.84    13696.81    230.91 o 
   2   6   2     3015.12     3332.97    109.26 o 
   3   6   2     9734.98    11264.95    206.13 o 
   4   6   2     6305.20     6632.14    158.82 o 
   5   6   2      237.65      192.61     33.79 o 
   6   6   2     6262.73     5156.65   1658.04 o 
   7   6   2     1218.01     1215.37     92.36 o 
   8   6   2     1578.37     1856.28    121.65 o 
   9   6   2     4072.41     4508.91    198.24 o 
  10   6   2        4.16       20.27     32.67 o 
  -9   7   2      349.79      281.60     66.46 o 
  -8   7   2     1240.31     1325.75    110.39 o 
  -7   7   2      451.76      458.44     69.84 o 
  -6   7   2      559.90      603.74     69.84 o 
  -5   7   2     3172.88     3403.93    152.06 o 
  -4   7   2        0.57        9.01     11.95 o 
  -3   7   2     2437.39     2457.58     92.36 o 
  -2   7   2     4464.03     3942.57    916.88 o 
  -1   7   2     1623.24     1277.00    452.81 o 
   0   7   2     3661.98     3773.51    296.80 o 
   1   7   2     5585.30     6496.17    220.21 o 
   2   7   2     2843.61     3177.52    118.27 o 
   3   7   2     3035.45     3479.40    123.90 o 
   4   7   2     2086.08     2077.05     96.87 o 
   5   7   2     4917.26     4560.72    146.43 o 
   6   7   2     3922.07     3223.58    654.99 o 
   7   7   2       39.69       48.43     30.41 o 
   8   7   2     5860.78     6076.83    224.15 o 
   9   7   2     1607.87     1647.90    126.15 o 
  10   7   2       14.05        6.76     34.92 o 
  -8   8   2     2711.48     2640.24    161.07 o 
  -7   8   2      117.63      159.95     48.43 o 
  -6   8   2     4021.55     4261.10    186.98 o 
  -5   8   2     3039.99     3142.61    153.19 o 
  -4   8   2      464.36      408.88     60.82 o 
  -3   8   2     7843.29     8545.86    235.41 o 
  -2   8   2      916.57      968.69     77.72 o 
  -1   8   2      514.30      421.10    156.00 o 
   0   8   2     6776.94     6364.96    230.91 o 
   1   8   2      396.43      433.68     34.00 o 
   2   8   2     1428.08     1482.32     88.98 o 
   3   8   2    10966.43    12723.62    260.19 o 
   4   8   2      926.51      813.25     67.58 o 
   5   8   2     2558.08     2265.16    111.51 o 
   6   8   2     4581.87     3719.32    144.18 o 
   7   8   2     1038.07      970.94     92.36 o 
   8   8   2     2296.68     2423.98    147.56 o 
   9   8   2     1744.50     1840.51    137.42 o 
  -7   9   2     1730.48     1655.78    128.41 o 
  -6   9   2     1334.00     1389.96    112.64 o 
  -5   9   2      586.44      584.59     78.85 o 
  -4   9   2     3747.83     3687.78    170.08 o 
  -3   9   2     1742.60     1839.38    117.14 o 
  -2   9   2      714.61      679.21     70.96 o 
  -1   9   2     3693.48     3961.49    161.07 o 
   0   9   2     1448.31     1682.82    103.63 o 
   1   9   2        8.54       10.14     19.15 o 
   2   9   2     6721.10     7257.28    209.51 o 
   3   9   2     1926.20     2127.74    113.76 o 
   4   9   2     1107.95     1001.35     79.97 o 
   5   9   2     5679.25     5256.83    180.22 o 
   7   9   2      498.78      621.76     82.23 o 
   8   9   2     3720.35     3977.26    197.12 o 
  -6  10   2     4506.71     4452.59    210.63 o 
  -5  10   2      630.41      610.50     84.48 o 
  -4  10   2     2589.07     2528.73    149.81 o 
  -3  10   2     5568.53     5857.19    219.64 o 
  -2  10   2     2177.69     2278.67    135.17 o 
  -1  10   2     4191.63     4434.57    181.35 o 
   0  10   2     1116.44     1101.60     91.24 o 
   1  10   2     5207.22     5696.12    200.50 o 
   2  10   2     5288.85     5536.17    195.99 o 
   3  10   2      678.55      640.91     70.96 o 
   4  10   2     7752.95     7369.92    226.40 o 
   5  10   2     2622.80     2457.77    132.91 o 
   7  10   2     4175.89     4408.66    206.13 o 
  -5  11   2      648.18      698.36     96.87 o 
  -4  11   2     3861.98     3920.94    195.99 o 
  -3  11   2        1.15        9.01     29.29 o 
  -2  11   2      908.28     1038.52     98.00 o 
  -1  11   2     3343.66     3718.19    177.97 o 
   0  11   2      603.21      630.77     76.59 o 
   1  11   2     2449.98     2662.77    146.43 o 
   2  11   2     2785.70     2781.04    149.81 o 
   4  11   2     3061.49     3036.73    154.31 o 
  -3  12   2       47.66       57.45     41.68 o 
  -2  12   2     2633.30     2795.68    166.70 o 
  -1  12   2     1285.63     1195.09    110.39 o 
   0  12   2      241.30      378.46     70.96 o 
   1  12   2     4673.57     4921.17    210.63 o 
   2  12   2      253.52      350.30     67.58 o 
   3  12   2     1139.19     1080.20    100.25 o 
  -4 -11   3     1473.44     1361.80    119.40 o 
  -3 -11   3      249.73      212.89     57.45 o 
  -2 -11   3     2600.73     2607.58    159.95 o 
  -1 -11   3      448.23      470.83     77.72 o 
   0 -11   3      207.81      266.95     64.20 o 
   1 -11   3     2980.62     3262.00    177.97 o 
   2 -11   3      724.83      713.00     87.86 o 
   3 -11   3       17.80       49.56     38.30 o 
   4 -11   3     2616.85     2772.03    170.08 o 
  -6 -10   3        0.07        2.25     25.91 o 
  -5 -10   3     2109.66     1803.34    130.66 o 
  -4 -10   3     2688.52     2454.39    149.81 o 
  -3 -10   3      291.04      330.03     65.33 o 
  -2 -10   3     3788.56     3987.39    184.73 o 
  -1 -10   3     1920.80     1971.17    130.66 o 
   0 -10   3     3147.99     2953.38    158.82 o 
   1 -10   3     3436.32     3411.81    170.08 o 
   2 -10   3      587.82      553.05     76.59 o 
   3 -10   3     3174.27     3156.16    113.03 o 
   4 -10   3     2967.41     3123.46    168.96 o 
   5 -10   3      154.22      141.92     50.69 o 
   6 -10   3     2709.61     2722.47    166.70 o 
  -7  -9   3     1348.96     1055.42    102.50 o 
  -6  -9   3      215.52      203.88     52.94 o 
  -5  -9   3     2531.13     2322.60    140.80 o 
  -4  -9   3     1749.06     1682.82    118.27 o 
  -3  -9   3     1464.49     1465.42    109.26 o 
  -2  -9   3     3004.38     3004.06    150.94 o 
  -1  -9   3      144.07      102.50     38.30 o 
   0  -9   3     4765.08     5393.12    200.50 o 
   1  -9   3     1553.91     1780.81    116.02 o 
   2  -9   3      364.10      381.85     42.99 o 
   3  -9   3     2204.66     2237.16    161.64 o 
   4  -9   3     1351.70     1365.60     73.28 o 
   5  -9   3      383.76      439.29     72.09 o 
   6  -9   3     1356.29     1482.32    117.14 o 
   7  -9   3      158.37      181.35     56.32 o 
  -8  -8   3     2544.58     2240.37    145.30 o 
  -7  -8   3       42.49       40.55     32.67 o 
  -6  -8   3     2190.74     1952.02    127.28 o 
  -5  -8   3     3122.10     2891.42    149.81 o 
  -4  -8   3        0.49       14.64     22.53 o 
  -3  -8   3     5475.94     5821.14    201.62 o 
  -2  -8   3     1515.47     1571.30    103.63 o 
  -1  -8   3       33.52       57.45     29.29 o 
   0  -8   3    12157.31    13993.05    306.38 o 
   1  -8   3      370.49      464.96     42.01 o 
   2  -8   3     2536.95     2859.89    138.55 o 
   3  -8   3     6215.43     6164.28    772.14 o 
   4  -8   3       49.96       56.73     21.81 o 
   5  -8   3     1841.37     1687.79    447.17 o 
   6  -8   3     2748.67     2966.89    154.31 o 
   7  -8   3      455.80      554.18     77.72 o 
   8  -8   3     1600.18     1646.77    123.90 o 
  -9  -7   3     2428.78     2193.07    143.05 o 
  -8  -7   3     1811.81     1719.99    122.78 o 
  -7  -7   3     1507.99     1442.90    109.26 o 
  -6  -7   3     2215.59     1776.31    114.89 o 
  -5  -7   3     1110.30      902.23     81.10 o 
  -4  -7   3     2829.35     2757.38    134.04 o 
  -3  -7   3     2935.17     3183.16    139.67 o 
  -2  -7   3      691.98      665.69     64.20 o 
  -1  -7   3     3565.79     3826.32    148.68 o 
   0  -7   3     3704.47     3973.88    150.94 o 
   1  -7   3       23.88       39.75     16.67 o 
   2  -7   3     7460.43     7604.50    945.60 o 
   3  -7   3     1126.44     1167.71    228.09 o 
   4  -7   3      171.24      151.57     27.86 o 
   5  -7   3     7478.72     8492.92    238.79 o 
   6  -7   3      325.89      248.45     82.23 o 
   7  -7   3      636.13      581.21     75.47 o 
   8  -7   3     7595.15     8329.60    261.32 o 
   9  -7   3       10.48       20.27     31.54 o 
  -9  -6   3     2654.57     2599.26    542.35 o 
  -8  -6   3        5.77       19.15     27.03 o 
  -7  -6   3      119.53      147.56     42.80 o 
  -6  -6   3     4985.83     3889.40    162.20 o 
  -5  -6   3      171.95      157.69     39.42 o 
  -4  -6   3     2091.19     1759.41    101.37 o 
  -3  -6   3     8751.22     7831.74    208.38 o 
  -2  -6   3     1133.47     1222.13     79.97 o 
  -1  -6   3     2993.16     3185.41    126.15 o 
   0  -6   3     3201.05     3463.23    195.43 o 
   1  -6   3     1393.30     1351.91     78.85 o 
   2  -6   3     4073.19     3785.20    568.82 o 
   3  -6   3     4183.43     3660.76   1007.55 o 
   4  -6   3     3826.61     3082.00    460.69 o 
   5  -6   3     3680.68     3030.16    796.92 o 
   6  -6   3     1336.56      987.05    259.07 o 
   7  -6   3     6092.01     6611.87    211.76 o 
   8  -6   3     3661.08     3973.88    171.21 o 
   9  -6   3        2.95       33.79     31.54 o 
 -10  -5   3     2439.40     2204.36    515.32 o 
  -9  -5   3     1927.68     1959.12    581.78 o 
  -8  -5   3        0.32       18.02     21.40 o 
  -7  -5   3     5453.27     4522.43    175.72 o 
  -6  -5   3      895.63      799.73     72.09 o 
  -5  -5   3      537.91      341.29     50.69 o 
  -4  -5   3    16654.11    14189.04    277.09 o 
  -3  -5   3       29.09       27.03     18.02 o 
  -2  -5   3      818.74      923.63     65.33 o 
  -1  -5   3    12172.17    13619.09    247.80 o 
   0  -5   3     1681.01     1819.99    109.82 o 
   1  -5   3     2589.27     2710.54    345.24 o 
   2  -5   3     3462.46     3171.52    687.66 o 
   3  -5   3      631.57      577.49    176.84 o 
   4  -5   3     2599.99     2334.60    685.97 o 
   5  -5   3     4161.81     3607.37    831.27 o 
   6  -5   3      537.28      460.57     44.49 o 
   7  -5   3     1669.65     1596.04    153.75 o 
   8  -5   3     5408.57     5293.50    543.48 o 
   9  -5   3     1393.62     1539.76    108.13 o 
 -10  -4   3     2523.86     2468.24    508.00 o 
  -9  -4   3     1518.00     1600.49    368.89 o 
  -8  -4   3     2003.50     2011.39    550.80 o 
  -7  -4   3     3600.19     2749.50    131.79 o 
  -6  -4   3       44.85       79.97     28.16 o 
  -5  -4   3     3160.85     2242.63    108.13 o 
  -4  -4   3    12403.24     9093.29    208.38 o 
  -3  -4   3        5.86       21.40     15.77 o 
  -2  -4   3    11811.31    12212.24    223.02 o 
  -1  -4   3     5061.25     5643.18    144.18 o 
   0  -4   3     3567.35     3816.86    367.76 o 
   1  -4   3    18530.28    19092.64   3885.46 o 
   2  -4   3      719.27      679.92    193.17 o 
   3  -4   3     1524.15     1314.33    442.67 o 
   4  -4   3    14945.69    15376.46   3037.29 o 
   5  -4   3      227.52      254.33     43.37 o 
   6  -4   3     5611.31     5865.60    408.31 o 
   7  -4   3     5007.76     4740.26    670.20 o 
   8  -4   3       50.84       62.30     23.06 o 
   9  -4   3     4425.39     4196.61    267.52 o 
 -10  -3   3     2142.73     2432.47    416.76 o 
  -9  -3   3       20.77       30.76     20.53 o 
  -8  -3   3     1780.74     1752.63    352.56 o 
  -7  -3   3     2738.66     1819.11    104.75 o 
  -6  -3   3      273.51      188.11     38.30 o 
  -5  -3   3     4849.45     3595.41    130.66 o 
  -4  -3   3     4980.09     3630.33    123.90 o 
  -3  -3   3     2284.48     1780.81     82.23 o 
  -2  -3   3     6993.72     7018.49    155.44 o 
  -1  -3   3     3528.45     3272.10    250.62 o 
   0  -3   3     9892.50    10228.92   1009.24 o 
   1  -3   3     2471.86     2411.68    620.64 o 
   2  -3   3     1603.18     1218.80    344.11 o 
   3  -3   3    14360.37    15082.59   2634.61 o 
   4  -3   3     3609.49     4051.49    400.43 o 
   5  -3   3      190.52      269.35     25.34 o 
   6  -3   3     9228.67    10561.33    394.23 o 
   7  -3   3      268.64      302.83     34.92 o 
   8  -3   3     2274.62     2488.48    193.17 o 
   9  -3   3     2952.17     3223.71    148.68 o 
  10  -3   3       96.29       92.36     41.68 o 
 -10  -2   3      574.52      657.72     65.33 o 
  -9  -2   3       86.91      100.90     28.27 o 
  -8  -2   3     4996.31     5506.30    807.62 o 
  -7  -2   3      477.23      492.05    131.79 o 
  -6  -2   3      599.87      459.56     49.56 o 
  -5  -2   3    10127.13     7026.37    179.09 o 
  -4  -2   3      994.61      788.47     56.32 o 
  -3  -2   3     1546.68     1134.27     61.95 o 
  -2  -2   3    13911.02    11272.84    186.98 o 
  -1  -2   3      801.20      945.26     90.11 o 
   0  -2   3     5092.14     4995.00    507.44 o 
   1  -2   3    10126.67    10430.16   3068.83 o 
   2  -2   3     3022.25     3130.30    554.18 o 
   3  -2   3     3672.46     4198.93    482.09 o 
   4  -2   3     6402.65     7247.63    417.32 o 
   5  -2   3     5998.88     6510.80    186.42 o 
   6  -2   3     2746.88     2970.12     76.49 o 
   7  -2   3     1023.18     1034.38     51.25 o 
   8  -2   3    11802.08    13176.97    323.83 o 
   9  -2   3     1352.47     1384.32     99.12 o 
  10  -2   3       22.61       21.40     32.67 o 
  11  -2   3     2746.38     2741.62    154.31 o 
 -11  -1   3     1262.15     1527.37    119.40 o 
 -10  -1   3       13.30       47.27     24.35 o 
  -9  -1   3     4539.85     5119.47    542.92 o 
  -8  -1   3     1192.31     1397.40    139.67 o 
  -7  -1   3        9.65       12.53     12.45 o 
  -6  -1   3     5081.63     5498.72    941.09 o 
  -5  -1   3      442.99      394.23     42.80 o 
  -4  -1   3      784.37      644.29     48.43 o 
  -3  -1   3    15644.67    10215.16    182.47 o 
  -2  -1   3       29.24        9.01      9.01 o 
  -1  -1   3       71.53      139.73     44.49 o 
   0  -1   3     5314.22     4614.33    446.93 o 
   1  -1   3      725.30      820.09    125.59 o 
   2  -1   3     1090.23     1355.28    139.11 o 
   3  -1   3     3354.89     3851.74    266.95 o 
   4  -1   3     4997.91     6385.46    242.17 o 
   5  -1   3     3629.44     4162.18    116.02 o 
   6  -1   3     5316.64     5537.86    100.32 o 
   7  -1   3      479.84      503.85     34.61 o 
   8  -1   3     9943.75    11276.52    168.84 o 
   9  -1   3     3142.27     3357.75    150.94 o 
  10  -1   3     1485.80     1607.35    113.76 o 
  11  -1   3     1541.41     1578.06    119.40 o 
 -11   0   3     1458.10     1514.98    120.52 o 
 -10   0   3      945.90      923.63     90.11 o 
  -9   0   3     3806.05     4410.26    328.34 o 
  -8   0   3     2265.99     2353.65    111.51 o 
  -7   0   3     2510.51     2653.71    191.49 o 
  -6   0   3     4027.58     4493.43    509.12 o 
  -5   0   3     2718.38     3359.85    436.47 o 
  -4   0   3    29713.88    30684.91    362.70 o 
  -3   0   3    11373.91    10138.57    177.97 o 
  -2   0   3      268.18      283.85     27.03 o 
  -1   0   3    25769.57    25689.05   3129.43 o 
   0   0   3     7473.94     5087.05     49.42 o 
   1   0   3     1149.33     1401.01     85.01 o 
   2   0   3    10869.55    13817.32    575.58 o 
   3   0   3     4414.97     5640.97    279.34 o 
   4   0   3     2520.15     2906.99    117.14 o 
   5   0   3    10191.09    11906.43    129.84 o 
   6   0   3      727.21      922.81     40.30 o 
   7   0   3     1810.77     2015.93     63.87 o 
   8   0   3     7949.19     8389.30    224.15 o 
   9   0   3      364.48      306.38     55.19 o 
  10   0   3     1448.12     1451.91    109.26 o 
  11   0   3      911.25      996.85     98.00 o 
 -11   1   3       97.81      125.03     49.56 o 
 -10   1   3      844.06      861.68     88.98 o 
  -9   1   3     5636.46     5510.26    202.75 o 
  -8   1   3       47.40       53.47     21.81 o 
  -7   1   3     2512.50     2915.35    248.93 o 
  -6   1   3     5332.17     5760.67    427.46 o 
  -5   1   3     1125.89     1131.62    102.50 o 
  -4   1   3    11226.89    13690.03   1092.59 o 
  -3   1   3     7703.14     7704.46    155.44 o 
  -2   1   3     5324.09     5227.17    282.72 o 
  -1   1   3    16900.82    18075.34   1771.02 o 
   0   1   3     2559.43     2183.81    127.23 o 
   1   1   3    17186.03    19518.10    982.21 o 
   2   1   3    13243.91    16918.27    195.99 o 
   3   1   3     4268.39     5387.49    116.02 o 
   4   1   3    15526.59    17935.03    378.46 o 
   5   1   3     4767.76     5476.99     81.68 o 
   6   1   3     1078.72     1206.63     43.73 o 
   7   1   3     9621.53    10835.86    146.62 o 
   8   1   3     2550.14     2764.14    130.66 o 
   9   1   3      174.38      228.66     50.69 o 
  10   1   3     4176.06     4212.67    182.47 o 
  11   1   3      470.29      489.98     77.72 o 
  12   1   3      427.74      571.08     88.98 o 
 -11   2   3        3.18       41.68     37.17 o 
 -10   2   3     2742.35     2947.74    158.82 o 
  -9   2   3     1394.31     1592.70    112.64 o 
  -8   2   3       64.11       66.46     31.54 o 
  -7   2   3     5178.98     5296.25    177.97 o 
  -6   2   3     1608.82     1784.59    224.15 o 
  -5   2   3     1734.59     1872.41    117.14 o 
  -4   2   3     9585.95    10938.18    601.49 o 
  -3   2   3     1502.01     1744.89     82.86 o 
  -2   2   3     5061.00     5454.30    323.19 o 
  -1   2   3     7355.75     6213.72   1583.69 o 
   0   2   3     5126.72     6777.00    383.47 o 
   1   2   3     3992.27     4793.30     54.21 o 
   2   2   3    14000.16    17337.55    513.07 o 
   3   2   3     1529.58     1171.08    237.10 o 
   4   2   3    14459.10    16431.36    678.65 o 
   5   2   3     3035.68     3143.63     61.20 o 
   6   2   3     6099.63     6588.02    101.69 o 
   7   2   3     5705.50     5800.56    332.85 o 
   8   2   3      121.59      118.27     38.30 o 
   9   2   3     3326.87     3599.92    159.95 o 
  10   2   3     1303.10     1305.48    105.88 o 
  11   2   3        4.14       13.52     31.54 o 
 -10   3   3      674.96      787.34     86.73 o 
  -9   3   3        8.57       21.40     24.78 o 
  -8   3   3     2548.47     2701.07    138.55 o 
  -7   3   3     1811.89     1739.13    104.75 o 
  -6   3   3      146.35      152.06     36.04 o 
  -5   3   3     6473.76     7287.61    157.69 o 
  -4   3   3     1043.33     1138.52     63.64 o 
  -3   3   3     3243.58     3873.09     77.66 o 
  -2   3   3     1879.98     1315.07    114.33 o 
  -1   3   3      202.03      198.14     67.02 o 
   0   3   3     1823.25     2116.45    110.44 o 
   1   3   3    17485.67    21867.95    349.74 o 
   2   3   3     1252.21     1580.81     56.32 o 
   3   3   3      138.55      148.15     18.59 o 
   4   3   3    30065.54    23085.50   8917.57 o 
   5   3   3      536.68      528.24     34.35 o 
   6   3   3     1890.35     1947.36     60.26 o 
   7   3   3     4625.63     4932.43    166.70 o 
   8   3   3     2003.37     2302.33    123.90 o 
   9   3   3     3577.38     3783.52    167.83 o 
  10   3   3      828.49      823.39     86.73 o 
  11   3   3      859.34     1003.61    102.50 o 
 -10   4   3     1656.97     1801.09    130.66 o 
  -9   4   3      234.17      239.92     56.32 o 
  -8   4   3     2287.86     2396.94    135.17 o 
  -7   4   3     3121.94     3585.28    154.31 o 
  -6   4   3     1213.06     1201.85     84.48 o 
  -5   4   3     4458.06     4707.15    156.57 o 
  -4   4   3      686.67      701.66     47.54 o 
  -3   4   3     6231.56     5058.80    890.67 o 
  -2   4   3     2323.25     1947.66    281.03 o 
  -1   4   3      138.76      142.93     42.80 o 
   0   4   3    16181.87    17246.59   1370.24 o 
   1   4   3     4313.88     5263.59    109.26 o 
   2   4   3      144.18      103.33     13.92 o 
   3   4   3    12849.75    15176.88    226.40 o 
   4   4   3     3505.28     3400.94    473.64 o 
   5   4   3      109.88       78.02     28.16 o 
   6   4   3     9926.97     9092.96    930.96 o 
   7   4   3      399.94      415.64     57.45 o 
   8   4   3     2334.82     2372.16    127.28 o 
   9   4   3     7214.00     7813.72    246.68 o 
  10   4   3        2.06        1.13     27.03 o 
  11   4   3      780.09      805.36     95.74 o 
 -10   5   3      435.98      422.39     75.47 o 
  -9   5   3     2644.21     2621.09    153.19 o 
  -8   5   3     4975.10     5172.35    202.75 o 
  -7   5   3       90.67       85.61     36.04 o 
  -6   5   3     3085.36     3007.44    138.55 o 
  -5   5   3    10334.69    10996.87    252.31 o 
  -4   5   3     2260.95     2259.47    171.21 o 
  -3   5   3     6497.83     6524.04    310.32 o 
  -2   5   3     8903.18     7750.32   2083.81 o 
  -1   5   3     4471.31     3735.29   1135.96 o 
   0   5   3     3692.07     4068.57    297.36 o 
   1   5   3     3972.48     4451.46    113.76 o 
   2   5   3     2687.81     2926.34     88.98 o 
   3   5   3    12423.40    14575.04    154.43 o 
   4   5   3      600.02      663.23     34.09 o 
   5   5   3     6605.87     5401.07   1298.16 o 
   6   5   3     4551.53     3099.79    872.95 o 
   7   5   3        0.96        7.88     20.27 o 
   8   5   3     9305.92    10485.49    277.09 o 
   9   5   3     1565.25     1539.76    114.89 o 
  10   5   3       14.77       15.77     31.54 o 
  11   5   3     5106.81     5586.86    239.92 o 
  -9   6   3     2531.49     2622.22    156.57 o 
  -8   6   3     2123.63     2217.85    137.42 o 
  -7   6   3      417.87      325.52     60.82 o 
  -6   6   3     5968.59     6099.36    206.13 o 
  -5   6   3      408.91      431.40     58.57 o 
  -4   6   3     2710.52     2668.78     81.15 o 
  -3   6   3    11793.88    12199.78   1025.57 o 
  -2   6   3        3.92        6.95      8.53 o 
  -1   6   3      904.38      692.14    217.39 o 
   0   6   3     9272.03    10408.27   1003.61 o 
   1   6   3      451.57      488.24     30.59 o 
   2   6   3     6011.16     7390.19    161.07 o 
   3   6   3    10071.17    11765.07    203.88 o 
   4   6   3     5292.63     5578.52    229.78 o 
   5   6   3     4290.06     3577.39    112.64 o 
   6   6   3     2153.44     2264.03    117.14 o 
   7   6   3     2111.00     2225.73    123.90 o 
   8   6   3     1958.42     1935.13    123.90 o 
   9   6   3     1170.26     1266.05    105.88 o 
  10   6   3     1459.85     1617.49    127.28 o 
  -9   7   3      974.22     1097.10    107.01 o 
  -8   7   3     1260.87     1250.28    109.26 o 
  -7   7   3     1783.55     1779.68    122.78 o 
  -6   7   3     1262.51     1380.94    104.75 o 
  -5   7   3      158.97      205.00     48.43 o 
  -4   7   3     3419.05     3437.32     95.69 o 
  -3   7   3     2049.34     2054.04    250.62 o 
  -2   7   3      344.39      330.00    118.27 o 
  -1   7   3     4739.58     4008.26   1317.30 o 
   0   7   3      149.58      165.66     22.73 o 
   1   7   3      594.77      627.27     63.64 o 
   2   7   3     8877.75    10738.93    215.14 o 
   3   7   3       20.47       43.93     21.40 o 
   4   7   3     3699.37     3606.68    121.65 o 
   5   7   3     7961.46     8229.93    842.53 o 
   6   7   3      306.55      271.46     50.69 o 
   7   7   3     2618.54     2636.86    138.55 o 
   8   7   3     2634.25     2910.57    155.44 o 
   9   7   3      788.49      779.46     87.86 o 
  10   7   3     1247.74     1474.43    126.15 o 
  -8   8   3      416.90      441.54     77.72 o 
  -7   8   3     3618.66     3756.49    184.73 o 
  -6   8   3     3098.00     3258.63    165.58 o 
  -5   8   3     3358.57     3425.33    163.33 o 
  -4   8   3     6099.83     6295.35    210.63 o 
  -3   8   3     1340.56     1326.25    111.51 o 
  -2   8   3     4109.12     3351.14    988.96 o 
  -1   8   3     4242.15     3215.74   1099.91 o 
   0   8   3       93.35      122.64     22.73 o 
   1   8   3     7284.83     8151.54    530.53 o 
   2   8   3     2517.23     2754.01    117.14 o 
   3   8   3      117.79      168.96     37.17 o 
   4   8   3    11998.34    11953.17    245.55 o 
   5   8   3      766.02      764.62     48.94 o 
   6   8   3      342.12      359.32     59.70 o 
   7   8   3     5723.37     5933.78    217.39 o 
   8   8   3        8.52        4.51     27.03 o 
   9   8   3      776.13      849.29     93.49 o 
  -7   9   3     2119.66     2318.10    152.06 o 
  -6   9   3       24.22       36.04     29.29 o 
  -5   9   3     1112.25     1073.44     98.00 o 
  -4   9   3     2163.64     2143.51    131.79 o 
  -3   9   3      177.37      168.96     46.18 o 
  -2   9   3     1050.00     1112.87     90.11 o 
  -1   9   3     4974.58     5198.26    183.60 o 
   0   9   3      229.15      235.04     44.49 o 
   1   9   3     4059.75     4201.34    280.47 o 
   2   9   3     5806.69     6169.59    164.45 o 
   3   9   3     2497.95     2800.19    127.28 o 
   4   9   3     3040.85     2965.77    129.53 o 
   6   9   3     3171.64     3434.34    163.33 o 
   7   9   3     2865.86     3135.85    164.45 o 
   8   9   3       87.40      116.02     45.06 o 
   9   9   3     3583.98     4004.29    206.13 o 
  -6  10   3      137.51      138.55     54.07 o 
  -5  10   3     4400.35     4467.23    205.00 o 
  -4  10   3      620.00      607.12     82.23 o 
  -3  10   3     1007.49      977.70     91.24 o 
  -2  10   3     6816.13     7387.94    239.92 o 
  -1  10   3      306.60      305.25     56.32 o 
   0  10   3     1916.01     2159.28    125.03 o 
   1  10   3     6762.84     7411.60    226.40 o 
   2  10   3       35.24       85.61     37.17 o 
   3  10   3     3463.63     3608.93    155.44 o 
   4  10   3     1719.58     1740.26    108.13 o 
   6  10   3     3143.98     3410.69    170.08 o 
   7  10   3      972.92     1006.99     99.12 o 
   8  10   3     1279.38     1287.46    119.40 o 
  -5  11   3     2297.93     2251.64    155.44 o 
  -4  11   3        2.93       13.52     29.29 o 
  -3  11   3     4110.20     4345.58    200.50 o 
  -2  11   3     2091.55     2063.53    136.29 o 
  -1  11   3       87.12       93.49     39.42 o 
   0  11   3     3212.77     3540.22    170.08 o 
   1  11   3     1991.86     2068.04    128.41 o 
   2  11   3      523.76      508.00     72.09 o 
   3  11   3     4134.39     4560.72    185.85 o 
   4  11   3      220.08      202.75     49.56 o 
   6  11   3     2316.85     2632.36    156.57 o 
  -3  12   3     1490.84     1539.77    129.53 o 
  -2  12   3      536.69      640.91     90.11 o 
  -1  12   3     2038.06     2071.42    140.80 o 
   0  12   3     1602.83     1663.67    125.03 o 
   1  12   3       26.03       56.32     38.30 o 
   2  12   3     3515.74     3596.54    177.97 o 
   3  12   3     1619.30     1681.69    123.90 o 
  -3 -11   4     1590.27     1705.34    136.29 o 
  -2 -11   4     2278.23     2622.22    164.45 o 
  -1 -11   4       17.61       76.59     42.80 o 
   0 -11   4     4024.92     3732.83    191.49 o 
   1 -11   4     1422.42     1578.06    127.28 o 
   2 -11   4      972.11      939.40    100.25 o 
   3 -11   4     3069.11     3523.32    190.36 o 
  -5 -10   4      785.98      664.57     91.24 o 
  -4 -10   4      147.85      135.17     48.43 o 
  -3 -10   4     4090.46     3905.17    190.36 o 
  -2 -10   4      368.14      385.22     69.84 o 
  -1 -10   4      219.03      264.70     60.82 o 
   0 -10   4     4870.20     5259.08    215.14 o 
   1 -10   4       71.06       63.08     33.79 o 
   2 -10   4     2175.80     2223.05    194.86 o 
   3 -10   4     2397.57     2414.32    190.92 o 
   4 -10   4        5.95        7.88     25.91 o 
   5 -10   4     1802.20     1924.99    138.55 o 
   6 -10   4     1550.42     1519.49    126.15 o 
  -6  -9   4     2250.28     1771.80    131.79 o 
  -5  -9   4      341.91      399.87     70.96 o 
  -4  -9   4     3784.06     3679.89    177.97 o 
  -3  -9   4     3661.99     3944.59    180.22 o 
  -2  -9   4      126.07      126.15     43.93 o 
  -1  -9   4     7563.96     8238.36    255.69 o 
   1  -9   4        6.69        7.88     22.53 o 
   2  -9   4     7720.10     8028.53    829.02 o 
   3  -9   4      560.74      527.43     69.84 o 
   4  -9   4       86.31      102.07     29.34 o 
   5  -9   4     6109.89     5700.06    840.84 o 
   6  -9   4       85.09       58.57     37.17 o 
   7  -9   4      562.10      604.87     87.86 o 
  -7  -8   4      141.62      145.30     49.56 o 
  -6  -8   4     2475.77     1976.80    131.79 o 
  -5  -8   4      304.49      358.19     63.08 o 
  -4  -8   4     2206.32     2050.02    127.28 o 
  -3  -8   4     1190.74     1208.61     95.74 o 
  -2  -8   4     3260.09     3623.57    161.07 o 
  -1  -8   4     1653.91     1727.87    111.51 o 
   1  -8   4     7835.68     8663.26    741.16 o 
   2  -8   4      174.32      193.84     32.19 o 
   3  -8   4       29.86       33.47     21.96 o 
   4  -8   4    10398.30     9832.56   2095.07 o 
   5  -8   4      264.29      273.97     60.26 o 
   6  -8   4      154.12      136.64     32.19 o 
   7  -8   4     5586.12     5919.14    224.15 o 
   8  -8   4     1210.53     1226.63    109.26 o 
  -8  -7   4      109.91      130.66     46.18 o 
  -7  -7   4     6831.81     6362.94    233.16 o 
  -6  -7   4       79.14       36.04     30.41 o 
  -5  -7   4      142.64      168.96     46.18 o 
  -4  -7   4    10815.16    10769.34    277.09 o 
  -3  -7   4        5.06        3.38     21.40 o 
  -2  -7   4     1113.93     1172.56     86.73 o 
  -1  -7   4    10382.00    11496.99    268.08 o 
   0  -7   4     1223.78     1097.10     81.10 o 
   1  -7   4     1978.17     1955.99    142.49 o 
   2  -7   4     2510.51     2432.92    357.06 o 
   3  -7   4     3395.42     3144.12    715.25 o 
   4  -7   4     1786.28     1864.76    439.29 o 
   5  -7   4     2092.04     1851.54    411.69 o 
   6  -7   4     4250.81     3890.76    795.79 o 
   7  -7   4     1164.15      958.04    235.98 o 
   8  -7   4      627.55      738.91     82.23 o 
  -9  -6   4      231.69      250.06     59.70 o 
  -8  -6   4     1605.07     1695.21    122.78 o 
  -7  -6   4      581.34      506.87     70.96 o 
  -6  -6   4      134.92      118.27     39.42 o 
  -5  -6   4     3259.79     2654.88    135.17 o 
  -4  -6   4     1796.61     1594.96    101.37 o 
  -3  -6   4        3.91       14.64     18.02 o 
  -2  -6   4    10761.91    12217.87    264.70 o 
  -1  -6   4     1486.22     1528.50     92.36 o 
   0  -6   4      463.09      459.56     51.81 o 
   1  -6   4     7569.57     8049.70   1215.93 o 
   2  -6   4      158.10      152.59     25.08 o 
   3  -6   4     1264.50     1248.55    277.09 o 
   4  -6   4     7854.41     7487.20   1668.74 o 
   5  -6   4       89.96       84.81     23.65 o 
   6  -6   4     3331.83     2926.99    683.15 o 
   7  -6   4     1878.83     1640.11    363.82 o 
   8  -6   4      474.36      454.99     67.58 o 
  -9  -5   4      145.81      164.98     37.03 o 
  -8  -5   4     2527.05     2141.25    132.91 o 
  -7  -5   4     2283.91     2198.70    128.41 o 
  -6  -5   4     1561.26     1507.10    102.50 o 
  -5  -5   4     5834.10     4405.28    165.58 o 
  -4  -5   4      807.52      654.43     61.95 o 
  -3  -5   4     9282.74     9080.90    220.77 o 
  -2  -5   4     5247.31     5540.68    165.58 o 
  -1  -5   4      559.36      581.21     55.19 o 
   0  -5   4    10268.31     9957.31    905.61 o 
   1  -5   4     3434.08     3399.32    510.81 o 
   2  -5   4      116.64      106.46     20.30 o 
   3  -5   4     6754.31     6544.14   1502.03 o 
   4  -5   4     3312.29     3208.63    915.75 o 
   5  -5   4     1090.46      958.26    251.18 o 
   6  -5   4     2620.87     2389.46    398.18 o 
   7  -5   4      230.04      253.54     47.31 o 
   8  -5   4     2646.20     2654.16    270.33 o 
   9  -5   4     1920.93     1758.28    118.27 o 
 -10  -4   4       80.08       72.99     37.73 o 
  -9  -4   4     1621.85     1542.12    324.96 o 
  -8  -4   4     4470.32     3619.07    166.70 o 
  -7  -4   4        6.75       10.14     20.27 o 
  -6  -4   4     3168.68     2670.65    129.53 o 
  -4  -4   4     3589.17     2832.85    120.52 o 
  -3  -4   4     6727.30     5999.11    168.96 o 
  -2  -4   4     9036.13     9240.84    202.75 o 
  -1  -4   4     7927.69     8427.59    131.42 o 
   0  -4   4     7397.32     7221.15    642.04 o 
   1  -4   4     3310.65     3232.73    772.14 o 
   2  -4   4     6156.20     5998.10   1390.52 o 
   3  -4   4     3592.54     3135.25    838.59 o 
   4  -4   4     2958.83     2977.12    618.95 o 
   5  -4   4     6185.17     6279.77   1062.18 o 
   6  -4   4     1267.45     1229.59    189.23 o 
   7  -4   4       44.26       55.73     20.30 o 
   8  -4   4    12477.62    13051.96   1021.07 o 
   9  -4   4      437.01      468.58     68.71 o 
  10  -4   4      308.47      318.77     64.20 o 
 -10  -3   4        0.69       12.63     21.25 o 
  -9  -3   4     3444.36     3427.24    807.05 o 
  -8  -3   4      177.94      178.55     43.37 o 
  -7  -3   4       14.43       14.64     20.27 o 
  -6  -3   4     5215.59     3943.47    153.19 o 
  -5  -3   4      335.25      343.55     48.43 o 
  -4  -3   4     2324.38     2082.68     99.12 o 
  -3  -3   4    18435.04    13888.30    248.93 o 
  -2  -3   4     2449.76     2341.75     94.62 o 
  -1  -3   4     7561.64     8373.78    121.85 o 
   0  -3   4    16785.14    16166.36   1880.50 o 
   1  -3   4     5353.77     5420.75   1192.28 o 
   2  -3   4     5668.87     5890.86   1779.12 o 
   3  -3   4    12947.79    12945.25   2697.69 o 
   4  -3   4     3727.64     3974.67    544.61 o 
   5  -3   4     7459.70     7720.87    747.35 o 
   6  -3   4     1851.51     1808.51    146.99 o 
   7  -3   4     5459.84     5844.20    234.85 o 
   8  -3   4     5146.89     5592.37    348.05 o 
   9  -3   4     1042.08     1027.26     87.86 o 
  10  -3   4     2688.54     2514.09    145.30 o 
  11  -3   4      785.71      820.01     92.36 o 
 -10  -2   4     1091.05     1171.50    239.36 o 
  -9  -2   4     1692.23     1824.75    272.58 o 
  -8  -2   4     2732.58     2842.79    474.77 o 
  -7  -2   4     3038.25     2447.63    125.03 o 
  -6  -2   4     1854.65     1162.43     82.23 o 
  -5  -2   4     1327.46     1059.93     73.21 o 
  -4  -2   4     9482.22     8098.69    190.36 o 
  -3  -2   4     1180.89      996.85     61.95 o 
  -2  -2   4     1020.62      801.98     51.81 o 
  -1  -2   4     7537.97     7315.97    446.05 o 
   0  -2   4      114.33       73.87     12.59 o 
   1  -2   4     1906.15     1521.82    160.64 o 
   2  -2   4    12880.69    14369.84   1599.18 o 
   3  -2   4      419.91      506.88     90.11 o 
   4  -2   4     3177.31     3601.33    300.18 o 
   5  -2   4     8073.51     9163.13    522.08 o 
   6  -2   4     1149.24     1226.69     50.51 o 
   7  -2   4     2486.70     2612.69    291.17 o 
   8  -2   4     4278.09     4601.27    168.96 o 
   9  -2   4       23.91       33.79     28.16 o 
  10  -2   4     2776.27     2647.00    146.43 o 
  11  -2   4     1007.83      960.80     99.12 o 
 -10  -1   4     1019.59     1133.14    101.37 o 
  -9  -1   4     3198.41     3516.20    447.74 o 
  -8  -1   4      881.23      985.92    125.59 o 
  -7  -1   4     2891.04     3094.44    581.78 o 
  -6  -1   4     2560.96     1994.82    104.75 o 
  -5  -1   4     3172.73     2383.43    107.01 o 
  -3  -1   4      609.01      514.76     43.93 o 
  -2  -1   4     5596.13     3910.80    109.26 o 
  -1  -1   4     8489.85     8907.73    683.23 o 
   0  -1   4     1227.12     1073.57     59.70 o 
   1  -1   4     7711.04     6372.31    821.51 o 
   2  -1   4     2886.90     3094.09    377.90 o 
   3  -1   4      484.90      583.91     25.97 o 
   4  -1   4    19000.51    23711.34   1512.17 o 
   5  -1   4     1530.42     1762.08     51.12 o 
   6  -1   4       12.81       29.82     13.26 o 
   7  -1   4     8617.82     9712.12    533.34 o 
   8  -1   4      104.88      137.42     39.42 o 
   9  -1   4      860.22      804.24     77.72 o 
  10  -1   4     2676.44     2622.22    145.30 o 
  11  -1   4       87.47       94.62     49.56 o 
 -10   0   4     2761.66     3164.01    166.70 o 
  -9   0   4      371.57      396.49     64.20 o 
  -8   0   4      940.32     1171.20    180.22 o 
  -7   0   4     7406.11     9330.95    215.14 o 
  -6   0   4      350.92      418.27    106.44 o 
  -5   0   4     5444.53     5214.02    157.69 o 
  -4   0   4    12145.11    10833.55    212.89 o 
  -3   0   4     1878.49     1347.15     68.71 o 
  -2   0   4     7524.02     6653.96   1161.86 o 
  -1   0   4     6102.05     6038.94    582.66 o 
   0   0   4     6501.58     4799.22     54.38 o 
   1   0   4     7787.20     7208.63    632.98 o 
   2   0   4     3659.31     4196.08     56.04 o 
   3   0   4     3108.27     3636.66    282.72 o 
   4   0   4    24023.24    31433.47   1813.48 o 
   5   0   4      503.04      570.23     39.99 o 
   6   0   4     4858.44     4987.62     88.42 o 
   7   0   4     1973.35     2209.96    110.39 o 
   8   0   4      481.09      493.36     60.82 o 
   9   0   4     4198.34     4727.43    181.35 o 
  10   0   4      263.43      288.35     59.70 o 
  11   0   4       47.51       40.55     38.30 o 
 -10   1   4     1110.64     1147.78    102.50 o 
  -9   1   4       20.97        0.00     22.53 o 
  -8   1   4     3321.07     3427.58    156.57 o 
  -7   1   4     5058.90     5631.13    488.29 o 
  -6   1   4      586.15      525.77     69.84 o 
  -5   1   4    14226.92    16235.67   1615.23 o 
  -4   1   4     1442.85     1485.70     77.72 o 
  -3   1   4     3565.00     3838.71    114.89 o 
  -2   1   4    19780.45    18316.51    244.99 o 
  -1   1   4       10.39       16.96      5.03 o 
   0   1   4     4019.71     3266.86    277.79 o 
   1   1   4    28898.23    29826.20   1756.05 o 
   2   1   4     3293.43     3509.81     87.86 o 
   3   1   4    11062.56    13613.46    201.62 o 
   4   1   4    14259.04    18007.68    703.43 o 
   5   1   4      841.33      756.52     27.38 o 
   6   1   4     5111.07     5694.61    286.10 o 
   7   1   4     2276.23     1959.91    103.63 o 
   8   1   4     3949.51     4106.79    159.95 o 
   9   1   4     6251.11     6705.35    218.52 o 
  10   1   4     1198.50     1177.07    101.37 o 
  11   1   4     2715.98     2819.34    159.95 o 
 -10   2   4     1018.93     1188.33    107.01 o 
  -9   2   4     1084.64     1151.16     99.12 o 
  -8   2   4     3415.58     3513.19    159.95 o 
  -7   2   4      642.99      731.02     70.96 o 
  -6   2   4     2298.25     2385.68    116.02 o 
  -5   2   4     4505.68     5015.34    618.95 o 
  -4   2   4       17.34       22.53     10.35 o 
  -3   2   4     9917.56    11922.08    798.70 o 
  -2   2   4      972.13      844.83     75.47 o 
  -1   2   4       16.80       19.30      3.92 o 
   0   2   4    12786.01    13662.05    989.18 o 
   1   2   4      603.73      826.64     21.20 o 
   2   2   4      798.34     1130.89     49.56 o 
   3   2   4    13884.95    15266.99    215.14 o 
   4   2   4       26.22       88.98     23.65 o 
   5   2   4     1086.36     1022.93     30.01 o 
   6   2   4     5888.48     6304.06     91.23 o 
   7   2   4      222.75      278.22     46.18 o 
   8   2   4     3981.34     4003.16    159.95 o 
   9   2   4     4408.48     4613.66    183.60 o 
  10   2   4      327.85      334.54     63.08 o 
  11   2   4     1318.50     1313.36    112.64 o 
 -10   3   4       32.67       34.92     31.54 o 
  -9   3   4     2367.25     2246.01    138.55 o 
  -8   3   4     3190.36     3089.67    153.19 o 
  -7   3   4      616.82      568.82     65.33 o 
  -6   3   4     2777.40     2744.99    127.28 o 
  -5   3   4     2818.06     2580.54    116.02 o 
  -4   3   4     6235.45     6478.81    541.23 o 
  -3   3   4     4852.53     5206.89    118.83 o 
  -2   3   4       58.74       36.86     11.36 o 
  -1   3   4     3101.81     2702.07    651.61 o 
   0   3   4      647.20      755.99     31.64 o 
   1   3   4       74.85      108.28     10.15 o 
   2   3   4     8732.09    11062.31    257.38 o 
   3   3   4     4891.20     5300.41    206.69 o 
   4   3   4     2643.54     2394.59    594.73 o 
   5   3   4    13674.16    14408.00    844.22 o 
   6   3   4      120.44      135.17     33.79 o 
   7   3   4      732.05      612.75     61.95 o 
   8   3   4     7801.43     8433.23    236.54 o 
   9   3   4      459.92      416.76     64.20 o 
  10   3   4      255.54      316.51     64.20 o 
  11   3   4     3062.13     3313.82    179.09 o 
 -10   4   4      146.97      152.06     52.94 o 
  -9   4   4     3366.60     3710.30    180.22 o 
  -8   4   4     1924.29     1858.53    121.65 o 
  -7   4   4     1137.26     1106.11     90.11 o 
  -6   4   4     9603.27    10492.25    257.94 o 
  -5   4   4        8.27       14.64     16.90 o 
  -4   4   4     4495.02     4520.83    116.58 o 
  -3   4   4    13030.32    13285.84   1195.66 o 
  -2   4   4      235.71      225.22     63.08 o 
  -1   4   4     4890.07     4202.29   1192.28 o 
   0   4   4     9103.50    10779.03    675.25 o 
   1   4   4      168.59      150.76     12.71 o 
   2   4   4     7517.08     8858.75    169.52 o 
   3   4   4     6981.96     8542.39    160.51 o 
   4   4   4     9427.87     9169.71   1587.64 o 
   5   4   4     3517.68     2815.57    744.54 o 
   6   4   4     2731.52     2755.13    120.52 o 
   7   4   4     4619.67     4882.87    172.34 o 
   8   4   4     2311.14     2439.74    130.66 o 
   9   4   4      493.25      482.09     69.84 o 
  10   4   4     2922.63     3050.24    164.45 o 
  11   4   4      784.29      772.70     94.62 o 
  -9   5   4     1469.18     1634.38    123.90 o 
  -8   5   4      364.07      332.28     63.08 o 
  -7   5   4     6591.85     6989.20    228.66 o 
  -6   5   4     1602.10     1584.82    104.75 o 
  -5   5   4      324.04      339.04     51.81 o 
  -4   5   4    13756.42    13823.30    188.36 o 
  -3   5   4     1993.74     1778.44    146.43 o 
  -2   5   4     1826.05     1647.81    481.53 o 
  -1   5   4    17068.60    17818.98   2660.31 o 
   0   5   4      203.50      255.54     19.61 o 
   1   5   4     3274.71     3998.43     75.45 o 
   2   5   4    11032.47    13069.11    218.52 o 
   3   5   4        1.28       40.71     29.85 o 
   4   5   4     5565.99     6239.02    496.17 o 
   5   5   4    12898.91    10416.84   3474.89 o 
   6   5   4      945.57      943.91     75.47 o 
   7   5   4     2921.63     3098.68    140.80 o 
   8   5   4     3152.92     3406.18    156.57 o 
   9   5   4     1683.45     1607.35    116.02 o 
  10   5   4     1853.41     1986.94    137.42 o 
  11   5   4      666.62      715.25     96.87 o 
  -9   6   4     1024.82     1080.20    107.01 o 
  -8   6   4     1190.39     1264.93    108.13 o 
  -7   6   4     2643.60     2746.12    148.68 o 
  -6   6   4      864.37      911.24     83.35 o 
  -5   6   4     4833.86     4818.66    177.97 o 
  -4   6   4     2955.56     2897.11    106.44 o 
  -3   6   4       20.25       36.96     14.88 o 
  -2   6   4     6002.94     5081.00   1393.34 o 
  -1   6   4     2419.52     1996.07    563.75 o 
   0   6   4      430.04      496.24     69.27 o 
   1   6   4    10077.62    11891.41    486.03 o 
   2   6   4     1268.23     1331.89     47.39 o 
   3   6   4      223.07      270.48     24.65 o 
   4   6   4    11101.59    12260.24    837.47 o 
   5   6   4      282.42      278.91     26.88 o 
   6   6   4      769.54      764.81     69.84 o 
   7   6   4     5524.81     5778.34    198.24 o 
   8   6   4        9.27       19.15     28.16 o 
   9   6   4     1817.98     1906.97    128.41 o 
  10   6   4     4036.04     4492.01    208.38 o 
  -8   7   4     1907.79     1905.84    136.29 o 
  -7   7   4     1746.43     1731.25    122.78 o 
  -6   7   4      199.89      170.08     47.31 o 
  -5   7   4     2831.32     2791.42     93.66 o 
  -4   7   4     1246.74     1098.42     72.65 o 
  -3   7   4     2397.75     2123.17    242.17 o 
  -2   7   4     2633.20     1874.23    453.93 o 
  -1   7   4     4401.44     3584.45   1199.60 o 
   0   7   4     5944.99     6134.31   1028.95 o 
   1   7   4     4184.79     4750.80    277.09 o 
   2   7   4      672.16      634.15     52.94 o 
   3   7   4     9492.06    10600.91    149.64 o 
   4   7   4      744.73      744.40     41.85 o 
   5   7   4       54.02       55.19     25.91 o 
   6   7   4     4135.66     4437.95    168.96 o 
   7   7   4      802.19      815.50     81.10 o 
   8   7   4      957.21      856.05     87.86 o 
   9   7   4     4942.67     5055.21    214.01 o 
  10   7   4      264.76      259.07     66.46 o 
  -8   8   4     4723.78     4663.22    218.52 o 
  -7   8   4      493.56      451.68     75.47 o 
  -6   8   4     1890.49     1723.37    122.78 o 
  -5   8   4     4478.91     4640.70    191.49 o 
  -4   8   4      149.45      186.37     31.03 o 
  -3   8   4     4691.89     4089.18    566.01 o 
  -2   8   4     6272.41     4961.60   1714.35 o 
  -1   8   4     2176.56     1886.94    673.01 o 
   0   8   4     3362.34     3183.19    458.44 o 
   1   8   4     5953.39     6373.77    494.48 o 
   2   8   4     3360.42     3786.30    176.84 o 
   3   8   4     4671.24     5099.13    155.44 o 
   4   8   4     1535.02     1424.87     90.11 o 
   5   8   4     3994.97     4338.83    164.45 o 
   6   8   4     3950.01     4008.80    167.83 o 
   7   8   4      286.61      304.12     59.70 o 
   8   8   4     3818.55     4023.44    186.98 o 
   9   8   4     3161.54     3378.02    182.47 o 
  -7   9   4      487.87      502.37     82.23 o 
  -6   9   4     2023.91     2037.63    139.67 o 
  -5   9   4     1508.77     1597.21    118.27 o 
  -4   9   4       37.47       39.42     30.41 o 
  -3   9   4     3246.02     3247.36    155.44 o 
  -2   9   4     1469.43     1704.22    110.39 o 
  -1   9   4       12.47       26.95     17.00 o 
   0   9   4     3773.80     3508.03    549.11 o 
   1   9   4     1464.10     1417.16    126.72 o 
   2   9   4      431.97      452.58     56.88 o 
   3   9   4     6215.96     6241.29    185.85 o 
   4   9   4        0.12       34.92     27.03 o 
   5   9   4     1846.07     2095.07    120.52 o 
   6   9   4     3411.60     3471.51    163.33 o 
   7   9   4      100.88      112.64     43.93 o 
   8   9   4     2580.93     2815.96    162.20 o 
   9   9   4     2146.13     2369.91    159.95 o 
  -6  10   4     2139.45     2024.11    145.30 o 
  -5  10   4     1286.58     1278.44    113.76 o 
  -4  10   4     2725.79     2710.08    156.57 o 
  -3  10   4     3562.88     3723.82    176.84 o 
  -2  10   4      815.46      904.49     87.86 o 
  -1  10   4     4247.22     4577.62    183.60 o 
   0  10   4     5385.83     5874.08    202.75 o 
   1  10   4       97.56       99.12     37.17 o 
   2  10   4     4399.85     4446.72    117.68 o 
   3  10   4     2508.10     2636.86    130.66 o 
   5  10   4     4192.40     4365.86    181.35 o 
   6  10   4      703.61      689.35     81.10 o 
   7  10   4      334.11      340.17     66.46 o 
   8  10   4     3005.67     3265.38    182.47 o 
  -5  11   4      255.17      279.34     70.96 o 
  -4  11   4     1584.60     1623.12    128.41 o 
  -3  11   4     2075.02     1994.82    137.42 o 
  -2  11   4     1593.87     1591.58    119.40 o 
  -1  11   4     2673.22     2774.28    153.19 o 
   0  11   4     1105.59     1117.37     98.00 o 
   1  11   4     3808.21     3960.36    174.59 o 
   2  11   4     2849.55     3204.56    155.44 o 
   3  11   4      214.04      309.76     58.57 o 
   5  11   4     1805.41     1878.81    125.03 o 
   6  11   4       22.54       57.45     36.04 o 
  -3  12   4       20.54       39.42     40.55 o 
  -2  12   4      884.50     1009.24    104.75 o 
  -1  12   4     2103.40     2287.68    146.43 o 
   0  12   4       23.36       55.19     39.42 o 
   1  12   4     1809.21     1968.92    132.91 o 
   2  12   4     2943.68     2946.62    158.82 o 
  -1 -11   5     3543.48     3756.49    198.24 o 
   0 -11   5      287.05      396.49     77.72 o 
   1 -11   5      301.74      309.76     72.09 o 
   2 -11   5     2176.04     2538.87    164.45 o 
  -4 -10   5     2243.38     2140.13    148.68 o 
  -3 -10   5      817.36      849.29     93.49 o 
  -2 -10   5     1946.49     2195.32    145.30 o 
  -1 -10   5     2554.49     2614.33    156.57 o 
   0 -10   5      584.26      628.52     85.61 o 
   2 -10   5     1154.13     1219.81     75.19 o 
   3 -10   5       59.89       70.84     32.10 o 
   4 -10   5     4064.69     3886.94    596.98 o 
   5 -10   5      994.83     1110.61    109.26 o 
  -6  -9   5        5.08       13.52     27.03 o 
  -5  -9   5      375.19      314.26     66.46 o 
  -4  -9   5     3540.67     3220.33    172.34 o 
  -3  -9   5      403.90      362.70     67.58 o 
  -2  -9   5     1726.20     1904.71    128.41 o 
  -1  -9   5     4493.23     4738.69    198.24 o 
   0  -9   5     2305.34     2457.77    143.05 o 
   1  -9   5     1654.90     1662.28     82.41 o 
   2  -9   5     1002.79      946.91    148.12 o 
   3  -9   5     3235.32     3007.46    610.50 o 
   4  -9   5     1741.74     1536.15    174.03 o 
   5  -9   5      195.10      209.90     53.50 o 
   6  -9   5     3363.23     3587.53    182.47 o 
   7  -9   5      670.96      847.04     95.74 o 
  -7  -8   5      839.72      788.47     92.36 o 
  -6  -8   5        5.96       12.39     27.03 o 
  -5  -8   5     5272.87     4565.23    199.37 o 
  -4  -8   5      696.08      771.57     83.35 o 
  -3  -8   5      547.96      592.48     73.21 o 
  -2  -8   5     9972.37    10674.73    287.23 o 
  -1  -8   5      197.59      224.15     50.69 o 
   0  -8   5     1008.39     1043.03     87.86 o 
   1  -8   5     7268.72     7233.23    821.70 o 
   2  -8   5        1.92       13.35     16.31 o 
   3  -8   5     2050.85     1718.42    351.43 o 
   4  -8   5     4194.77     3774.30    854.92 o 
   5  -8   5      345.04      302.56     41.32 o 
   6  -8   5     1847.75     1655.46    308.07 o 
   7  -8   5      316.86      322.45     58.57 o 
   8  -8   5     1576.89     1674.93    125.03 o 
  -8  -7   5      699.72      652.18     88.98 o 
  -7  -7   5       23.10       23.65     27.03 o 
  -6  -7   5     4518.24     4159.73    188.11 o 
  -5  -7   5     1339.86     1040.78     93.49 o 
  -4  -7   5     1447.39     1498.09    108.13 o 
  -3  -7   5     8811.29     9642.96    263.57 o 
  -2  -7   5      915.34      931.52     82.23 o 
  -1  -7   5     3206.19     3730.58    156.57 o 
   0  -7   5    11480.53    11410.10    540.66 o 
   1  -7   5      680.43      694.62    103.63 o 
   2  -7   5     5142.53     5208.41   1077.95 o 
   3  -7   5     9280.04     9056.91   1714.35 o 
   4  -7   5      774.90      735.95     97.43 o 
   5  -7   5     5226.55     5135.75   1015.43 o 
   6  -7   5     4036.27     4000.75    901.67 o 
   7  -7   5       38.18       45.15     24.54 o 
   8  -7   5     6153.15     5387.58   1355.04 o 
  -8  -6   5     1734.66     1753.78    128.41 o 
  -7  -6   5       69.04       69.84     33.79 o 
  -6  -6   5      212.44      193.74     50.69 o 
  -5  -6   5     4016.60     3443.35    158.82 o 
  -4  -6   5       52.89       50.69     28.16 o 
  -3  -6   5     1640.87     1660.29    103.63 o 
  -2  -6   5     1515.78     1477.81     95.74 o 
  -1  -6   5     1096.79     1171.44     83.35 o 
   0  -6   5     4385.55     4243.54    414.51 o 
   1  -6   5       36.63       48.70     17.00 o 
   2  -6   5     3205.10     2975.67    605.99 o 
   3  -6   5     3105.02     3061.41    515.88 o 
   4  -6   5       27.91       20.71     16.31 o 
   5  -6   5     7920.54     8737.35    230.91 o 
   6  -6   5      610.89      586.36    116.02 o 
   7  -6   5      690.99      506.63    127.84 o 
   8  -6   5     7656.80     6930.90   1422.06 o 
   9  -6   5      294.07      250.06     60.82 o 
  -9  -5   5     3717.27     3392.66    180.22 o 
  -8  -5   5      288.52      382.97     67.58 o 
  -7  -5   5      707.40      733.28     79.97 o 
  -6  -5   5     7973.83     7153.66    229.78 o 
  -5  -5   5      339.51      313.13     54.07 o 
  -4  -5   5     3025.58     2420.60    122.78 o 
  -3  -5   5     9901.33     9287.02    233.16 o 
  -2  -5   5     1312.79     1266.05     83.35 o 
  -1  -5   5     5244.06     5357.98    251.18 o 
   0  -5   5     5371.44     5381.75    669.63 o 
   1  -5   5     1040.11      908.22    235.98 o 
   2  -5   5     5510.27     5262.73   1184.95 o 
   3  -5   5     2831.75     2821.14    466.89 o 
   4  -5   5     3630.75     3372.38    878.58 o 
   5  -5   5     2513.49     2256.26    562.63 o 
   6  -5   5      394.85      348.48     37.03 o 
   7  -5   5     3092.04     2947.83    464.63 o 
   8  -5   5      878.72      812.12     82.23 o 
   9  -5   5      438.40      360.44     67.58 o 
  10  -5   5     2166.63     1815.73    132.91 o 
  -9  -4   5     1199.17     1379.35    218.52 o 
  -8  -4   5      192.94      167.83     46.18 o 
  -7  -4   5     4506.10     4102.29    176.84 o 
  -6  -4   5     1532.17     1338.14     96.87 o 
  -5  -4   5       20.23       14.64     19.15 o 
  -4  -4   5     7174.47     5457.32    175.72 o 
  -3  -4   5      238.86      161.07     36.04 o 
  -2  -4   5      900.49      838.03     64.20 o 
  -1  -4   5    13482.93    13826.26    774.95 o 
   0  -4   5       19.28       48.26     15.39 o 
   1  -4   5     2325.39     2244.50    501.80 o 
   2  -4   5    11703.01    11946.29   2279.24 o 
   3  -4   5      472.03      556.44    117.14 o 
   4  -4   5     8616.89     8729.91   2188.56 o 
   5  -4   5     4997.65     5068.22    974.88 o 
   6  -4   5      629.55      599.12     84.48 o 
   7  -4   5     4733.93     4916.20    440.42 o 
   8  -4   5     1007.51      970.94     85.61 o 
   9  -4   5      989.10      992.34     93.49 o 
  10  -4   5     2612.52     2382.30    145.30 o 
 -10  -3   5     1055.16     1144.93    294.55 o 
  -9  -3   5     1650.73     1814.04    425.21 o 
  -8  -3   5      709.38      581.21     75.47 o 
  -7  -3   5     3255.05     2534.36    135.17 o 
  -6  -3   5     1500.72     1421.49     96.87 o 
  -5  -3   5     1950.20     1590.45     95.74 o 
  -4  -3   5     4901.51     3872.50    141.92 o 
  -3  -3   5      286.97      186.98     36.04 o 
  -2  -3   5     7549.51     5893.23    159.95 o 
  -1  -3   5     2287.70     2438.71     68.89 o 
   0  -3   5       52.23       68.78     15.07 o 
   1  -3   5     9019.22     8209.74   1186.08 o 
   2  -3   5      177.80      168.04     25.01 o 
   3  -3   5      489.60      571.67     79.51 o 
   4  -3   5    15763.24    16793.95   3157.25 o 
   5  -3   5       32.82       32.57     13.26 o 
   6  -3   5     3330.62     3307.27    464.63 o 
   7  -3   5     1955.78     2062.67    157.13 o 
   8  -3   5      452.36      506.87     66.46 o 
   9  -3   5     3384.53     3448.98    161.07 o 
  10  -3   5      530.61      537.28     78.85 o 
  11  -3   5       72.37       52.94     43.93 o 
 -10  -2   5     1718.34     1564.55    123.90 o 
  -9  -2   5      117.62      121.98     32.54 o 
  -8  -2   5     1449.97     1553.91    513.63 o 
  -7  -2   5     5193.62     3664.12    158.82 o 
  -6  -2   5      362.48      257.94     47.31 o 
  -5  -2   5    11026.05     9639.58    232.03 o 
  -4  -2   5     5604.63     4865.97    154.31 o 
  -3  -2   5     5645.64     5153.20    149.81 o 
  -2  -2   5    17249.39    13804.94    236.54 o 
  -1  -2   5     4422.82     4155.82    204.44 o 
   0  -2   5     8546.61     8270.96    674.36 o 
   1  -2   5    16973.92    16428.14   1766.81 o 
   2  -2   5      301.95      266.62     29.28 o 
   3  -2   5    16076.68    17732.96   2753.44 o 
   4  -2   5    16204.99    20398.55   2050.02 o 
   5  -2   5      141.78      160.05     21.33 o 
   6  -2   5     5146.74     5537.47    407.75 o 
   7  -2   5     1227.25     1350.53     90.11 o 
   8  -2   5     1311.83     1361.80     96.87 o 
   9  -2   5     4148.18     4496.52    182.47 o 
  10  -2   5      385.31      456.18     70.96 o 
  11  -2   5      663.18      740.03     91.24 o 
 -10  -1   5      489.03      424.65     74.34 o 
  -9  -1   5      127.71       91.24     38.30 o 
  -8  -1   5     2227.11     2438.50    405.50 o 
  -7  -1   5      344.09      298.49     52.94 o 
  -6  -1   5     1065.70      847.04     72.09 o 
  -5  -1   5     5688.88     3869.12    143.05 o 
  -4  -1   5      331.48      299.62     41.68 o 
  -3  -1   5     3119.77     2436.36     99.12 o 
  -2  -1   5     4444.08     2922.96    101.37 o 
  -1  -1   5      260.16      191.53     15.16 o 
   0  -1   5     8285.46     6986.83    160.06 o 
   1  -1   5     2640.73     1964.14    210.20 o 
   2  -1   5     5473.78     6014.27    386.43 o 
   3  -1   5    14198.69    17128.50   1197.91 o 
   4  -1   5     2708.35     3056.43    255.13 o 
   5  -1   5     2323.54     2385.91    142.49 o 
   6  -1   5     4740.03     5462.78    422.96 o 
   7  -1   5     1254.84     1309.98     87.86 o 
   8  -1   5     5436.64     6199.61    200.50 o 
   9  -1   5     4182.75     4052.72    172.34 o 
  10  -1   5      368.54      369.45     65.33 o 
  11  -1   5     2877.45     3014.20    167.83 o 
 -10   0   5      360.42      394.23     70.96 o 
  -9   0   5     2079.72     1965.54    129.53 o 
  -8   0   5     4001.51     3565.00    163.33 o 
  -7   0   5      271.62      347.64    103.06 o 
  -6   0   5     5561.39     4902.02    170.08 o 
  -5   0   5     5208.46     4294.90    148.68 o 
  -4   0   5      288.30      289.48     40.55 o 
  -3   0   5    17080.67    13188.81    233.16 o 
  -2   0   5     3513.72     2971.45    429.15 o 
  -1   0   5       32.28       29.78      7.57 o 
   0   0   5    13293.27    11030.67    170.44 o 
   1   0   5     3215.48     3068.72    225.56 o 
   2   0   5     4276.04     4234.38    225.06 o 
   3   0   5    19081.43    22571.53    575.58 o 
   4   0   5      179.58      213.85     15.78 o 
   5   0   5     7038.99     8132.82    382.97 o 
   6   0   5     8060.14     7947.76    199.37 o 
   7   0   5     2329.90     2168.29    111.51 o 
   8   0   5     4144.03     4029.07    161.07 o 
   9   0   5     4217.33     4404.16    177.97 o 
  10   0   5     1104.01     1137.65    100.25 o 
  11   0   5     1638.70     1799.96    131.79 o 
 -10   1   5      168.53      168.96     54.07 o 
  -9   1   5     1874.73     1920.48    127.28 o 
  -8   1   5     3496.51     3443.35    162.20 o 
  -7   1   5     1678.13     1492.46    101.37 o 
  -6   1   5     5111.17     5629.56    624.58 o 
  -5   1   5     2492.09     2366.53    110.39 o 
  -4   1   5     8615.07     7563.66    185.85 o 
  -3   1   5     5393.24     5183.01    287.79 o 
  -2   1   5      168.61      139.45     18.27 o 
  -1   1   5     6830.75     5442.74    258.04 o 
   0   1   5     3311.60     2965.30    135.02 o 
   1   1   5      171.44      140.76     11.27 o 
   2   1   5     6964.25     5684.07   1087.52 o 
   3   1   5     1107.29     1117.37     58.57 o 
   4   1   5     5322.78     6913.74    158.82 o 
   5   1   5     8199.98    10238.48    588.53 o 
   6   1   5      244.47      282.72     43.93 o 
   7   1   5      416.81      370.58     52.94 o 
   8   1   5     5795.45     6016.01    197.12 o 
   9   1   5       14.98       37.17     31.54 o 
  10   1   5      976.98      960.80     92.36 o 
  11   1   5     2741.13     2778.79    162.20 o 
 -10   2   5      529.64      542.92     82.23 o 
  -9   2   5     2592.98     2832.85    156.57 o 
  -8   2   5      473.41      441.54     67.58 o 
  -7   2   5     3866.69     3870.25    163.33 o 
  -6   2   5     5264.74     5261.33    179.09 o 
  -5   2   5      825.81      796.35     66.46 o 
  -4   2   5     8647.50    10059.54   1139.34 o 
  -3   2   5     6498.23     6313.74    112.29 o 
  -2   2   5     5355.39     5070.59    607.12 o 
  -1   2   5    18839.35    17660.64   1175.08 o 
   0   2   5     7833.44     7927.40    561.53 o 
   1   2   5    15086.68    17546.02    320.00 o 
   2   2   5     3355.49     3735.88     51.16 o 
   3   2   5      861.93      811.00     50.69 o 
   4   2   5    19993.55    23892.83    312.01 o 
   5   2   5     3364.22     3824.07    127.28 o 
   6   2   5      122.64      117.14     31.54 o 
   7   2   5     6207.03     6280.71    190.36 o 
   8   2   5     1219.81     1294.21     94.62 o 
   9   2   5      126.45      161.07     45.06 o 
  10   2   5     3467.37     3611.18    173.46 o 
  11   2   5      277.96      288.35     64.20 o 
 -10   3   5     2007.61     2293.31    150.94 o 
  -9   3   5      264.03      296.24     61.95 o 
  -8   3   5       91.86       78.85     37.17 o 
  -7   3   5     3752.29     4146.21    171.21 o 
  -6   3   5       74.75       84.48     31.54 o 
  -5   3   5     1884.25     1926.11    103.63 o 
  -4   3   5     5918.48     5294.00    234.85 o 
  -3   3   5     1117.39     1107.51    125.59 o 
  -2   3   5     5937.26     5861.84   1128.07 o 
  -1   3   5    13380.38    12126.39   2032.56 o 
   0   3   5     5845.21     6585.22    464.78 o 
   1   3   5     2568.16     3003.82    114.64 o 
   2   3   5     7704.08     8744.92    125.03 o 
   3   3   5    14646.83    18212.08    138.96 o 
   4   3   5     5369.48     6437.28    155.44 o 
   5   3   5     4756.83     5161.08    150.94 o 
   6   3   5     7224.34     8112.21    205.00 o 
   7   3   5     2383.07     2653.76    125.03 o 
   8   3   5      109.53      113.76     38.30 o 
   9   3   5     4426.20     4516.79    185.85 o 
  10   3   5     2116.65     2056.77    135.17 o 
  11   3   5       86.86       70.96     46.18 o 
  -9   4   5     1849.66     1705.34    126.15 o 
  -8   4   5     2826.13     2888.04    155.44 o 
  -7   4   5     2737.41     2917.33    147.56 o 
  -6   4   5     1273.02     1134.27     88.98 o 
  -4   4   5     3471.28     3311.94    162.76 o 
  -3   4   5       78.31      117.07     20.66 o 
  -2   4   5    12671.18    11691.84   2257.27 o 
  -1   4   5     7934.27     7366.04   1825.87 o 
   0   4   5      692.27      822.81     81.10 o 
   1   4   5    36477.14    46164.58    982.47 o 
   2   4   5      576.37      630.37     27.26 o 
   3   4   5     2852.79     3546.29    102.50 o 
   4   4   5    20094.06    18745.32   3367.32 o 
   5   4   5      246.67      270.33     41.68 o 
   6   4   5     1543.45     1995.95    104.75 o 
   7   4   5     6175.40     6359.56    198.24 o 
   8   4   5      895.52     1011.49     86.73 o 
   9   4   5     4707.32     4726.30    193.74 o 
  10   4   5     3160.75     2943.24    163.33 o 
  11   4   5      676.00      723.14     94.62 o 
  -9   5   5       63.72       98.00     45.06 o 
  -8   5   5     3786.15     4070.75    188.11 o 
  -7   5   5     2620.53     2621.09    144.18 o 
  -6   5   5     2438.72     2439.74    131.79 o 
  -5   5   5     2714.07     2882.41    135.17 o 
  -4   5   5     1938.67     1795.70     87.29 o 
  -3   5   5     6826.57     5839.89    869.57 o 
  -2   5   5     3263.68     2987.81    553.05 o 
  -1   5   5     1615.30     1200.07    257.38 o 
   0   5   5     7908.74     8454.70    613.04 o 
   1   5   5     5567.34     6672.45    213.78 o 
   2   5   5       22.73       15.05      9.93 o 
   3   5   5     6786.93     7903.64    104.99 o 
   4   5   5     1443.43     1348.52     84.48 o 
   5   5   5       24.85       15.77     19.15 o 
   6   5   5     5324.76     5783.97    180.22 o 
   7   5   5      633.05      688.22     70.96 o 
   8   5   5     1002.61     1153.42     94.62 o 
   9   5   5     7485.19     7786.68    253.44 o 
  10   5   5      152.10      144.18     49.56 o 
  11   5   5      830.62      801.98     99.12 o 
  -9   6   5      647.40      771.57     93.49 o 
  -8   6   5     3897.18     4029.07    192.61 o 
  -7   6   5      165.26      184.73     50.69 o 
  -6   6   5     1449.86     1383.20    103.63 o 
  -5   6   5     5699.40     5933.49    137.45 o 
  -4   6   5      928.35      886.25    128.41 o 
  -3   6   5     2287.90     1756.64    226.40 o 
  -2   6   5     4874.02     4186.97    853.80 o 
  -1   6   5     5078.87     4466.23   1239.02 o 
   0   6   5     2536.01     2615.96    242.28 o 
   1   6   5     2528.95     2666.80    119.05 o 
   2   6   5     2864.84     3065.37     60.08 o 
   3   6   5     5039.96     5803.41     98.95 o 
   4   6   5       77.70       78.85     27.03 o 
   5   6   5     4809.00     5377.35    167.83 o 
   6   6   5     1552.73     1671.55    101.37 o 
   7   6   5        4.25        9.01     24.78 o 
   8   6   5     5311.97     5805.38    211.76 o 
   9   6   5     1415.61     1394.46    112.64 o 
  10   6   5       16.65       24.78     36.04 o 
  -8   7   5     1983.54     1879.93    137.42 o 
  -7   7   5       31.47       57.45     33.79 o 
  -6   7   5     4914.53     4818.66    198.24 o 
  -5   7   5     1202.21     1181.91     99.12 o 
  -4   7   5      303.73      344.08     69.27 o 
  -3   7   5     8565.95     7276.41   1542.02 o 
  -2   7   5       82.16       76.83     20.66 o 
  -1   7   5     1412.83     1159.32    268.08 o 
   0   7   5    13191.47    13290.76   2042.13 o 
   1   7   5      826.47      958.40     36.26 o 
   2   7   5     2632.71     2955.03     63.40 o 
   3   7   5     4807.11     4930.11     98.61 o 
   4   7   5     1926.09     2015.10    101.37 o 
   5   7   5     1895.47     1982.43    107.01 o 
   6   7   5     1480.80     1528.50    101.37 o 
   7   7   5      816.67      906.74     84.48 o 
   8   7   5     1477.14     1573.56    116.02 o 
   9   7   5      635.33      598.11     82.23 o 
  10   7   5     1616.39     1670.43    131.79 o 
  -8   8   5      429.44      461.82     82.23 o 
  -7   8   5     4400.92     4651.96    211.76 o 
  -6   8   5     1028.25     1020.50     96.87 o 
  -5   8   5       45.89       56.97     22.61 o 
  -4   8   5     7026.98     6840.44    680.34 o 
  -3   8   5     2297.91     2027.18    433.09 o 
  -2   8   5      677.37      599.67    207.82 o 
  -1   8   5    14971.21    12886.38   3951.35 o 
   0   8   5     1537.92     1451.40    235.98 o 
   1   8   5     5106.89     5864.21    535.03 o 
   2   8   5    13327.67    15090.12    377.79 o 
   3   8   5       98.14      115.29     23.10 o 
   4   8   5     2465.89     2555.76    118.27 o 
   5   8   5     9153.04     9827.69    246.68 o 
   6   8   5      107.94      162.20     45.06 o 
   7   8   5     2186.63     2320.35    136.29 o 
   8   8   5     2428.34     2599.69    152.06 o 
   9   8   5      642.55      669.07     91.24 o 
  -7   9   5      650.01      711.87     96.87 o 
  -6   9   5     2450.05     2542.25    157.69 o 
  -5   9   5      573.96      524.89     76.59 o 
  -4   9   5      916.49      985.58     93.49 o 
  -3   9   5     2586.33     2303.02    364.38 o 
  -2   9   5     1275.02      970.75    235.98 o 
  -1   9   5     2099.97     1785.44    541.79 o 
   0   9   5     3176.23     2872.44    622.89 o 
   1   9   5     3958.10     4032.41    423.52 o 
   2   9   5     3801.86     3949.03    105.93 o 
   3   9   5     1314.74     1420.84     63.70 o 
   4   9   5     5735.27     6039.66    190.36 o 
   5   9   5     3404.33     3414.07    152.06 o 
   6   9   5      371.92      390.85     64.20 o 
   7   9   5     4506.52     5069.85    206.13 o 
   8   9   5      951.08      996.85    100.25 o 
   9   9   5      291.45      396.49     78.85 o 
  -6  10   5       14.10        5.63     32.67 o 
  -5  10   5     1932.34     1810.10    135.17 o 
  -4  10   5     2791.25     2806.95    159.95 o 
  -3  10   5      136.65      123.90     46.18 o 
  -2  10   5     2398.89     2253.89    135.17 o 
  -1  10   5     3410.43     3441.10    158.82 o 
   0  10   5     1099.65      939.83    182.47 o 
   1  10   5     4161.31     3848.95    381.84 o 
   2  10   5     2035.13     2173.16    153.19 o 
   3  10   5     3776.87     3918.41    305.25 o 
   4  10   5     3041.08     3148.24    144.18 o 
   5  10   5      903.96      986.71     88.98 o 
   6  10   5     2774.40     2677.41    148.68 o 
   7  10   5     2535.61     2642.49    154.31 o 
   8  10   5       38.58       72.09     42.80 o 
  -4  11   5      783.43      758.06     93.49 o 
  -3  11   5      660.94      693.85     84.48 o 
  -2  11   5     3410.81     3406.18    173.46 o 
  -1  11   5       19.32       28.16     31.54 o 
   0  11   5     1386.17     1612.98    116.02 o 
   1  11   5     1748.22     1787.57    118.27 o 
   2  11   5      354.89      407.75     63.08 o 
   3  11   5     1015.91     1034.02     90.11 o 
   4  11   5     1577.27     1566.80    112.64 o 
   6  11   5     1531.89     1456.41    114.89 o 
  -2  12   5      750.93      807.62     95.74 o 
  -1  12   5       29.37       41.68     38.30 o 
   0  12   5     4450.80     4508.91    201.62 o 
   1  12   5      216.66      226.40     57.45 o 
   2  12   5      541.29      539.54     78.85 o 
  -3 -10   6      721.97      743.41     92.36 o 
  -2 -10   6     2207.74     2348.51    155.44 o 
  -1 -10   6       95.79      150.94     52.94 o 
   0 -10   6     1535.27     1432.76    120.52 o 
   1 -10   6     1814.89     2086.06    143.05 o 
   2 -10   6      179.62      180.22     54.07 o 
   3 -10   6     2802.54     2568.67    413.38 o 
   4 -10   6     1674.28     1398.85    210.07 o 
  -5  -9   6      918.38      720.88     96.87 o 
  -4  -9   6        2.33        5.63     24.78 o 
  -3  -9   6     2128.09     2106.34    140.80 o 
  -2  -9   6      367.74      325.52     65.33 o 
  -1  -9   6       96.00      108.13     42.80 o 
   0  -9   6     3284.34     3663.00    177.97 o 
   1  -9   6      199.43      195.28     36.40 o 
   2  -9   6     1033.48      974.00    151.50 o 
   3  -9   6     2377.97     2201.96    419.58 o 
   4  -9   6      165.51      180.06     37.43 o 
   5  -9   6     2439.98     2142.29    292.86 o 
   6  -9   6     1445.77     1355.81    121.09 o 
  -6  -8   6     2079.56     1789.82    135.17 o 
  -5  -8   6     1365.17     1001.35     99.12 o 
  -4  -8   6     1406.06     1289.71    108.13 o 
  -3  -8   6     3078.39     3175.27    164.45 o 
  -2  -8   6        1.48       10.14     24.78 o 
  -1  -8   6     4080.93     4430.06    186.98 o 
   0  -8   6     1602.32     1836.00    120.52 o 
   1  -8   6      293.15      289.62     39.73 o 
   2  -8   6     5365.80     5097.34   1070.06 o 
   3  -8   6      670.22      619.66     81.10 o 
   4  -8   6     1318.83     1248.37    175.72 o 
   5  -8   6     4635.48     4534.08    685.40 o 
   6  -8   6      122.30      114.05     31.09 o 
   7  -8   6     1957.58     1857.67    346.93 o 
  -7  -7   6     1501.22     1685.07    129.53 o 
  -6  -7   6     2458.19     2309.08    145.30 o 
  -5  -7   6      204.21      164.45     49.56 o 
  -4  -7   6     2550.75     2311.34    137.42 o 
  -3  -7   6      646.37      594.73     72.09 o 
  -2  -7   6     1430.59     1574.68    109.26 o 
  -1  -7   6     2904.43     3282.28    152.06 o 
   0  -7   6      244.05      261.94     73.21 o 
   1  -7   6     2142.59     1954.61    281.60 o 
   2  -7   6     2222.95     2198.61    364.38 o 
   3  -7   6       16.26       -4.57     14.27 o 
   4  -7   6     6810.23     6749.93   1015.43 o 
   5  -7   6      614.45      554.78     78.85 o 
   6  -7   6      394.04      377.58     44.52 o 
   7  -7   6     3257.42     3063.53    639.22 o 
   8  -7   6       81.81       93.49     47.31 o 
  -8  -6   6        6.39       -1.13     29.29 o 
  -7  -6   6     3997.64     4377.12    200.50 o 
  -6  -6   6     1178.31     1148.91    100.25 o 
  -5  -6   6      285.84      236.54     52.94 o 
  -4  -6   6     6001.73     5385.23    199.37 o 
  -3  -6   6     1475.09     1442.90    101.37 o 
  -2  -6   6     2214.41     2176.17    120.52 o 
  -1  -6   6    12947.47    14876.13    309.76 o 
   0  -6   6      860.16      994.82    158.26 o 
   1  -6   6     4893.18     4352.18    726.52 o 
   2  -6   6    10312.35    11072.25   1718.30 o 
   3  -6   6       15.54       24.84     16.31 o 
   4  -6   6     9798.28     9631.72   1604.53 o 
   5  -6   6     5608.86     5464.56   1011.49 o 
   6  -6   6      861.69      677.94    151.50 o 
   7  -6   6     3770.09     3204.72    888.72 o 
   8  -6   6      458.40      379.59     68.71 o 
   9  -6   6     1624.58     1263.80    112.64 o 
  -8  -5   6      597.21      689.35     84.48 o 
  -7  -5   6     1060.08      918.00     92.36 o 
  -6  -5   6       19.17       30.41     25.91 o 
  -5  -5   6     3521.45     3313.82    155.44 o 
  -4  -5   6     1183.82      832.40     76.59 o 
  -3  -5   6      138.02      107.01     34.92 o 
  -2  -5   6     7655.40     7529.87    210.63 o 
  -1  -5   6      971.67      913.89     51.75 o 
   0  -5   6      485.57      495.20    153.19 o 
   1  -5   6     7528.40     7145.43   1711.54 o 
   2  -5   6      260.84      239.99     56.32 o 
   3  -5   6     3171.19     3329.50    515.32 o 
   4  -5   6    12286.68    14364.76    278.22 o 
   5  -5   6       72.20       53.49     23.09 o 
   6  -5   6     4471.39     4312.72    976.57 o 
   7  -5   6     3303.40     3342.93    608.81 o 
   8  -5   6      386.18      369.45     64.20 o 
   9  -5   6     2808.85     2510.71    147.56 o 
  10  -5   6     1478.62     1289.71    117.14 o 
  -9  -4   6       80.52       82.23     41.68 o 
  -8  -4   6     1205.83     1085.83    100.25 o 
  -7  -4   6     1844.71     1796.58    121.65 o 
  -6  -4   6     1197.60     1077.95     91.24 o 
  -5  -4   6     3873.95     3836.46    162.20 o 
  -4  -4   6     1220.63     1016.00     81.10 o 
  -3  -4   6     3610.30     2859.89    127.28 o 
  -2  -4   6     1665.76     1529.63     90.11 o 
  -1  -4   6     1613.06     1489.82    156.00 o 
   0  -4   6     2964.82     2677.23    490.54 o 
   1  -4   6     3133.82     3225.49    405.50 o 
   2  -4   6      384.64      292.86     43.93 o 
   3  -4   6     5876.18     5557.50   1239.58 o 
   4  -4   6     2464.71     2431.38    747.35 o 
   5  -4   6      927.34      854.75    196.55 o 
   6  -4   6     3934.57     3815.78    525.46 o 
   7  -4   6      439.65      410.00     61.95 o 
   8  -4   6     1399.74     1232.26     99.12 o 
   9  -4   6     4764.72     4200.28    185.85 o 
  10  -4   6       18.31       16.90     37.17 o 
  -9  -3   6      703.73      815.86    192.05 o 
  -8  -3   6     3061.18     2589.55    148.68 o 
  -7  -3   6       19.02       20.27     24.78 o 
  -6  -3   6     2809.96     2770.90    139.67 o 
  -5  -3   6     4457.77     4149.59    162.20 o 
  -4  -3   6      273.85      175.72     40.55 o 
  -3  -3   6     4437.26     3488.41    135.17 o 
  -2  -3   6     3849.41     2957.88    119.40 o 
  -1  -3   6     1521.01     1139.75     50.16 o 
   0  -3   6     7649.12     7725.24    956.30 o 
   1  -3   6     2088.28     1930.45    146.51 o 
   2  -3   6     5671.47     4750.64    503.53 o 
   3  -3   6     9552.35     9601.73   2560.27 o 
   4  -3   6       30.39       84.63     24.22 o 
   5  -3   6     5996.55     6119.72    954.05 o 
   6  -3   6     3999.41     4511.85    383.53 o 
   7  -3   6       68.48       73.21     34.92 o 
   8  -3   6     5773.30     5768.20    202.75 o 
   9  -3   6     1602.04     1616.36    117.14 o 
  10  -3   6      100.54      110.39     47.31 o 
  11  -3   6     2716.04     2660.52    164.45 o 
  -9  -2   6     1423.45     1168.06    104.75 o 
  -8  -2   6     1739.40     1230.01    102.50 o 
  -7  -2   6      152.92      127.28     41.68 o 
  -6  -2   6     5176.89     4646.33    176.84 o 
  -5  -2   6     1947.94     1647.90    100.25 o 
  -4  -2   6     1880.80     1471.06     90.11 o 
  -3  -2   6     8888.12     7587.31    192.61 o 
  -2  -2   6       46.69       74.34     25.91 o 
  -1  -2   6     9324.76     8339.95    127.44 o 
   0  -2   6     8445.64     7710.07    190.63 o 
   1  -2   6      848.47      916.37     67.85 o 
   2  -2   6     9722.76     9226.11   1374.69 o 
   3  -2   6     6849.51     7005.65    552.06 o 
   4  -2   6    15122.93    18321.86   2332.18 o 
   5  -2   6     9716.22    11620.08   1054.29 o 
   6  -2   6      551.03      598.27     37.89 o 
   7  -2   6     6731.73     6894.59    208.38 o 
   8  -2   6     3233.58     3426.46    154.31 o 
   9  -2   6      344.11      325.52     61.95 o 
  10  -2   6     2885.44     2668.40    153.19 o 
  11  -2   6     1684.85     1719.99    132.91 o 
 -10  -1   6      412.52      410.00     76.59 o 
  -9  -1   6      991.37      915.75     93.49 o 
  -8  -1   6     2805.36     2193.07    134.04 o 
  -7  -1   6     2105.84     1814.60    116.02 o 
  -6  -1   6     3748.03     2399.19    126.15 o 
  -5  -1   6     1350.96     1145.53     82.23 o 
  -4  -1   6     2492.93     1989.19    101.37 o 
  -3  -1   6     5630.68     4961.71    150.94 o 
  -2  -1   6      603.23      504.62     46.18 o 
  -1  -1   6     7211.37     5651.32    236.88 o 
   0  -1   6    16411.24    15303.43    463.19 o 
   1  -1   6     2022.74     1969.64     90.89 o 
   2  -1   6    10525.78    10430.18    603.49 o 
   3  -1   6     1038.55     1191.44     44.27 o 
   4  -1   6      588.51      552.11     29.15 o 
   5  -1   6    12963.50    15321.23   1409.67 o 
   6  -1   6       86.64      102.50     33.79 o 
   7  -1   6      535.88      479.84     57.45 o 
   8  -1   6     4859.06     4972.98    184.73 o 
   9  -1   6      194.11      203.88     51.81 o 
  10  -1   6     2450.35     2476.92    146.43 o 
  11  -1   6     1320.85     1314.49    116.02 o 
 -10   0   6     1221.24     1104.98    108.13 o 
  -9   0   6     1668.60     1661.41    123.90 o 
  -8   0   6      261.57      264.70     56.32 o 
  -7   0   6     2718.71     2260.65    128.41 o 
  -6   0   6     1932.70     1516.11     99.12 o 
  -5   0   6     1640.25     1366.30     88.98 o 
  -4   0   6     4223.23     2959.01    121.65 o 
  -3   0   6     2366.63     1694.08     86.73 o 
  -2   0   6     6038.36     5641.66    511.94 o 
  -1   0   6    20612.39    17268.99    217.07 o 
   0   0   6     5891.99     5305.44    114.65 o 
   1   0   6    10041.90     8783.88    108.14 o 
   2   0   6     6390.62     6176.56    522.61 o 
   3   0   6      682.63      764.99     29.33 o 
   4   0   6    16048.07    19789.49    694.41 o 
   5   0   6     5018.48     6092.90    323.83 o 
   6   0   6        7.48        7.88     18.02 o 
   7   0   6     8040.89     8246.25    223.02 o 
   8   0   6      252.75      262.45     51.81 o 
   9   0   6     1171.28     1132.01     95.74 o 
  10   0   6     3988.68     4132.70    188.11 o 
  11   0   6        9.87       32.67     38.30 o 
 -10   1   6     1637.98     1637.76    130.66 o 
  -9   1   6      570.64      600.36     82.23 o 
  -8   1   6      652.40      569.95     70.96 o 
  -7   1   6     3387.64     3175.27    152.06 o 
  -6   1   6       19.82       39.42     23.65 o 
  -5   1   6     1523.28     1430.51     91.24 o 
  -4   1   6     6880.00     5683.73    168.96 o 
  -3   1   6     2374.73     1893.42    139.67 o 
  -2   1   6     2399.70     1989.81     60.93 o 
  -1   1   6    15280.64    11996.03    293.11 o 
   0   1   6     1785.22     1243.67     32.52 o 
   1   1   6     7220.05     6967.29    615.26 o 
   2   1   6     7145.50     6506.62   1038.19 o 
   3   1   6     8725.23    10002.28    186.98 o 
   4   1   6     8871.98     9843.46    199.37 o 
   5   1   6     1712.03     1875.43     93.49 o 
   6   1   6     4341.31     4406.41    150.94 o 
   7   1   6     2168.97     2344.00    118.27 o 
   8   1   6      169.36      134.04     39.42 o 
   9   1   6     5814.43     5920.27    211.76 o 
  10   1   6     1802.57     1721.11    123.90 o 
  11   1   6       80.17      116.02     49.56 o 
 -10   2   6      756.01      840.28     98.00 o 
  -9   2   6      729.68      715.25     83.35 o 
  -8   2   6     4546.59     4323.06    189.23 o 
  -7   2   6     2137.92     2027.49    122.78 o 
  -6   2   6      101.69       86.73     30.41 o 
  -5   2   6     9723.73     9248.73    233.16 o 
  -4   2   6      107.20      192.61     38.30 o 
  -3   2   6      289.48      227.30     26.67 o 
  -2   2   6    17558.02    15364.93   1647.33 o 
  -1   2   6     2193.19     2096.50    163.21 o 
   0   2   6      953.09      663.01     80.34 o 
   1   2   6    31376.71    34823.52   1123.36 o 
   2   2   6    12921.23    15815.17    217.79 o 
   3   2   6     8633.16     9849.09    182.47 o 
   4   2   6     3802.83     4044.84    125.03 o 
   5   2   6     5649.34     6279.58    168.96 o 
   6   2   6     3430.64     3637.09    137.42 o 
   7   2   6     1547.88     1522.87     95.74 o 
   8   2   6     4961.71     5001.14    184.73 o 
   9   2   6     5389.08     5651.06    208.38 o 
  10   2   6     1020.45      994.60     96.87 o 
  11   2   6     3021.69     2746.12    165.58 o 
  -9   3   6     1103.38     1107.23    103.63 o 
  -8   3   6     2563.00     2681.92    150.94 o 
  -7   3   6     1386.73     1284.08    100.25 o 
  -6   3   6     4136.90     4166.49    166.70 o 
  -5   3   6     2874.74     2802.44    129.53 o 
  -4   3   6     2956.15     2687.56     83.63 o 
  -3   3   6     8153.92     7084.00    862.81 o 
  -2   3   6     2473.79     2174.39    252.31 o 
  -1   3   6      428.74      314.76     22.68 o 
   0   3   6    16809.91    16722.21   1411.10 o 
   1   3   6     2315.75     2318.25     59.17 o 
   2   3   6      114.09      143.53     12.54 o 
   3   3   6    11754.69    12809.22    210.63 o 
   4   3   6      170.51      201.62     33.79 o 
   5   3   6      716.74      865.06     65.33 o 
   6   3   6     4266.39     4289.26    150.94 o 
   7   3   6      119.26      143.05     38.30 o 
   8   3   6     2144.91     2447.63    130.66 o 
   9   3   6     2673.27     2836.23    148.68 o 
  10   3   6      466.58      432.53     70.96 o 
  11   3   6     1299.84     1382.07    121.65 o 
  -9   4   6      684.08      752.42     88.98 o 
  -8   4   6     3490.38     3655.11    179.09 o 
  -7   4   6      351.17      331.16     60.82 o 
  -6   4   6     1861.54     2117.60    122.78 o 
  -5   4   6     7319.43     7573.80    218.52 o 
  -4   4   6     1548.89     1460.29    189.80 o 
  -3   4   6     6721.45     6409.62   1037.40 o 
  -2   4   6     3424.79     3215.07    839.72 o 
  -1   4   6     7705.50     7307.31   1141.59 o 
   0   4   6    25744.35    29929.06   2595.72 o 
   1   4   6     1871.38     2098.06     76.63 o 
   2   4   6    12270.78    15393.93    139.46 o 
   3   4   6    15895.67    19658.76    270.33 o 
   4   4   6       18.24       21.40     18.02 o 
   5   4   6    14713.40    16663.70    288.35 o 
   6   4   6     3036.15     3164.01    131.79 o 
   7   4   6        6.76       15.77     22.53 o 
   8   4   6     6284.32     6810.11    219.64 o 
   9   4   6     1582.49     1606.22    116.02 o 
  10   4   6      712.42      643.16     78.85 o 
  11   4   6     3069.39     3037.85    176.84 o 
  -9   5   6     2694.51     2999.56    175.72 o 
  -8   5   6      697.16      808.74     87.86 o 
  -7   5   6      406.65      429.15     67.58 o 
  -6   5   6     3699.44     3742.97    166.70 o 
  -5   5   6      237.66      237.98     33.79 o 
  -4   5   6      275.24      228.36     31.39 o 
  -3   5   6     5183.83     4582.02    957.43 o 
  -2   5   6        2.85       17.37     12.17 o 
  -1   5   6     4613.54     4121.24    913.50 o 
   0   5   6    11448.00    12950.29    888.93 o 
   1   5   6     2690.40     2940.89    101.97 o 
   2   5   6     5811.11     6863.49    133.91 o 
   3   5   6     2219.83     2527.65     67.58 o 
   4   5   6     4021.02     4352.34    136.29 o 
   5   5   6     4629.25     5200.51    161.07 o 
   6   5   6     2792.94     2988.29    130.66 o 
   7   5   6     2796.17     2755.13    135.17 o 
   8   5   6     2771.30     3054.75    150.94 o 
   9   5   6       94.90       73.21     36.04 o 
  10   5   6     3607.00     3890.53    191.49 o 
  11   5   6     1632.15     1385.45    125.03 o 
  -8   6   6      110.43      149.81     51.81 o 
  -7   6   6     4943.16     4944.82    207.25 o 
  -6   6   6      937.62      856.05     83.35 o 
  -5   6   6        0.79        4.51     13.92 o 
  -4   6   6     6271.52     5665.54    560.38 o 
  -3   6   6     1727.25     1448.73    446.61 o 
  -2   6   6      706.50      689.30     87.86 o 
  -1   6   6    10741.28     9532.74   2210.53 o 
   0   6   6      751.97      756.01     85.04 o 
   1   6   6     2348.59     2781.73    104.17 o 
   2   6   6     8410.69     9654.56    167.44 o 
   3   6   6      327.55      337.48     27.04 o 
   4   6   6     2104.08     2323.73    103.63 o 
   5   6   6     9583.21    10471.98    237.67 o 
   6   6   6      187.96      158.82     40.55 o 
   7   6   6     1712.92     1806.72    112.64 o 
   8   6   6     2126.79     2029.74    127.28 o 
   9   6   6     1187.41     1264.93    107.01 o 
  10   6   6     1861.33     1860.78    137.42 o 
  -8   7   6     1110.82     1048.66    107.01 o 
  -7   7   6      893.49      945.03     95.74 o 
  -6   7   6     1115.38     1098.22     99.12 o 
  -5   7   6     4775.63     4546.53    310.32 o 
  -4   7   6     1106.89     1034.54    128.41 o 
  -3   7   6      542.53      396.59     91.80 o 
  -2   7   6     8950.04     7457.11   2140.69 o 
  -1   7   6      968.00      840.03    188.11 o 
   0   7   6       58.24       71.53     19.12 o 
   1   7   6    16684.00    18388.20   1538.64 o 
   2   7   6      521.80      601.98     30.44 o 
   3   7   6     2445.07     2793.06     73.96 o 
   4   7   6    14853.74    17084.97    297.37 o 
   5   7   6      397.57      379.59     54.07 o 
   6   7   6     1895.49     1920.48    112.64 o 
   7   7   6     7308.07     8064.90    243.30 o 
   8   7   6       18.03       21.40     29.29 o 
   9   7   6     3134.55     3468.13    179.09 o 
  10   7   6     4060.09     3980.64    202.75 o 
  -7   8   6     2881.54     3143.73    177.97 o 
  -6   8   6        8.43        7.88     28.16 o 
  -5   8   6     1976.74     1932.00    107.01 o 
  -4   8   6     4079.25     3855.20    475.33 o 
  -3   8   6     1531.30     1391.85    388.04 o 
  -2   8   6     1203.95     1042.50    193.74 o 
  -1   8   6     2049.94     1822.25    451.68 o 
   0   8   6     6944.62     6864.62   1125.82 o 
   1   8   6      467.66      483.02     39.42 o 
   2   8   6      459.49      441.91     42.80 o 
   3   8   6     5315.07     5991.40    125.25 o 
   4   8   6      264.08      284.97     47.31 o 
   5   8   6     1226.50     1123.00     86.73 o 
   6   8   6     2762.46     2961.26    144.18 o 
   7   8   6      516.20      603.74     77.72 o 
   8   8   6     1697.23     1687.32    123.90 o 
   9   8   6     3708.21     3857.86    193.74 o 
  -6   9   6      298.24      265.83     64.20 o 
  -5   9   6     5342.16     5332.29    219.64 o 
  -4   9   6     3755.08     3406.83    532.78 o 
  -3   9   6     2906.18     2345.85    538.97 o 
  -2   9   6     8069.86     6965.44   1625.93 o 
  -1   9   6     1590.34     1375.18    288.35 o 
   0   9   6     4549.26     4103.38    854.92 o 
   1   9   6     7343.85     7437.51    868.44 o 
   2   9   6      226.67      273.39     34.58 o 
   3   9   6     3718.83     3704.67    155.44 o 
   4   9   6     5424.52     5762.57    183.60 o 
   5   9   6      113.21       91.24     38.30 o 
   6   9   6     5372.96     5657.82    205.00 o 
   7   9   6     1715.67     1761.66    123.90 o 
   8   9   6      489.77      644.29     87.86 o 
  -5  10   6      593.92      500.11     81.10 o 
  -4  10   6       30.87       48.43     38.30 o 
  -3  10   6     4222.04     4330.94    192.61 o 
  -2  10   6     1075.36     1070.06     94.62 o 
  -1  10   6      847.50      676.49    191.49 o 
   0  10   6     5751.32     5025.99   1148.35 o 
   1  10   6      662.17      637.03    121.65 o 
   2  10   6     2718.90     2781.86    319.89 o 
   3  10   6     3933.05     4085.39    171.21 o 
   5  10   6     2563.82     2663.89    139.67 o 
   6  10   6     3310.73     3457.99    167.83 o 
   7  10   6      228.08      272.58     61.95 o 
  -4  11   6     1073.23     1213.11    116.02 o 
  -3  11   6     1801.13     1976.80    139.67 o 
  -2  11   6      787.59      720.88     85.61 o 
  -1  11   6     3338.81     3516.57    172.34 o 
   0  11   6     2834.88     3060.38    156.57 o 
   1  11   6        0.05       14.64     29.29 o 
   2  11   6     2856.30     2656.01    140.80 o 
   3  11   6     1148.05     1085.83     94.62 o 
   4  11   6       78.94      121.65     43.93 o 
  -2  12   6     1137.29     1202.98    113.76 o 
  -1  12   6     2838.45     2940.98    166.70 o 
   0  12   6      867.56     1034.02    100.25 o 
   1  12   6     2108.29     2137.87    137.42 o 
  -1 -10   7     1650.71     1756.03    139.67 o 
   0 -10   7      345.27      413.38     78.85 o 
   1 -10   7       18.03       79.97     45.06 o 
   2 -10   7     2424.68     2220.35    351.99 o 
   3 -10   7      458.23      391.98     76.59 o 
  -4  -9   7     1207.11     1130.89    112.64 o 
  -3  -9   7      992.25     1065.56    104.75 o 
  -2  -9   7     1389.45     1520.62    122.78 o 
  -1  -9   7     1972.67     1852.90    132.91 o 
   0  -9   7      975.36     1061.05    102.50 o 
   1  -9   7     2061.08     1975.92    398.18 o 
   2  -9   7     2273.34     2217.13    424.08 o 
   3  -9   7      305.86      266.13     42.99 o 
   4  -9   7     4193.54     3872.61    393.11 o 
   5  -9   7     1337.81     1433.33    145.87 o 
  -5  -8   7     1273.73     1132.01    109.26 o 
  -4  -8   7     1706.10     1641.14    126.15 o 
  -3  -8   7      384.31      319.89     65.33 o 
  -2  -8   7     2794.93     2892.55    158.82 o 
  -1  -8   7     2373.45     2491.56    146.43 o 
   0  -8   7     1516.12     1872.05    125.03 o 
   1  -8   7     3075.63     2904.71    368.89 o 
   2  -8   7      836.61      819.95    165.02 o 
   3  -8   7     1778.18     1993.26    272.58 o 
   4  -8   7     4852.11     4823.46    599.24 o 
   5  -8   7      297.04      325.45     44.95 o 
   6  -8   7     2625.78     2476.66    257.38 o 
   7  -8   7     2328.84     1802.21    135.17 o 
  -6  -7   7      333.44      325.52     68.71 o 
  -5  -7   7     3002.53     2844.12    162.20 o 
  -4  -7   7      149.62      191.49     52.94 o 
  -3  -7   7     1560.72     1302.10    104.75 o 
  -2  -7   7     2722.49     2752.88    147.56 o 
  -1  -7   7       31.78       37.17     28.16 o 
   0  -7   7     1513.40     1531.58    247.80 o 
   1  -7   7     2732.79     2660.13    325.52 o 
   2  -7   7      847.34      899.53    116.02 o 
   3  -7   7     3493.92     3427.97    310.88 o 
   4  -7   7     1810.30     1817.73    234.85 o 
   5  -7   7     1490.34     1592.70    227.53 o 
   6  -7   7     3553.10     3270.69    485.47 o 
   7  -7   7      704.37      554.18     79.97 o 
   8  -7   7     1622.23     1223.25    112.64 o 
  -7  -6   7      652.38      682.59     91.24 o 
  -6  -6   7     1993.61     1976.80    135.17 o 
  -5  -6   7     2762.80     2587.30    148.68 o 
  -4  -6   7      618.19      602.61     72.09 o 
  -3  -6   7     2375.78     2167.16    127.28 o 
  -2  -6   7     3338.48     3167.39    149.81 o 
  -1  -6   7      613.70      717.51     72.09 o 
   0  -6   7     4321.85     3855.94    665.69 o 
   1  -6   7     5132.35     5134.54    660.62 o 
   2  -6   7      122.99      173.66     30.23 o 
   3  -6   7     9390.06     9517.50    995.16 o 
   4  -6   7      489.82      498.85     44.58 o 
   5  -6   7     1095.58     1103.51    257.94 o 
   6  -6   7     8246.99     7918.47   1745.89 o 
   7  -6   7       12.30       11.26     29.29 o 
   8  -6   7     2329.16     1562.29    120.52 o 
   9  -6   7     4558.29     3269.89    179.09 o 
  -8  -5   7     2025.18     2255.02    152.06 o 
  -7  -5   7      256.41      254.56     61.95 o 
  -6  -5   7     1143.83     1352.79    109.26 o 
  -5  -5   7     2868.77     2754.01    148.68 o 
  -4  -5   7      304.19      263.57     54.07 o 
  -3  -5   7     1913.13     1576.94    104.75 o 
  -2  -5   7     1510.02     1442.90     96.87 o 
  -1  -5   7     1422.59     1224.43    166.70 o 
   0  -5   7     3375.22     3117.25    428.59 o 
   1  -5   7     1439.27     1336.06     92.93 o 
   2  -5   7     1843.13     1773.28     83.35 o 
   3  -5   7     2810.32     2735.58    303.56 o 
   4  -5   7        2.99        2.15     13.12 o 
   5  -5   7     5102.36     4698.63   1250.28 o 
   6  -5   7      394.61      382.45     78.85 o 
   7  -5   7       24.01       29.29     31.54 o 
   8  -5   7     3132.07     2609.83    149.81 o 
   9  -5   7       99.30       67.58     42.80 o 
  -8  -4   7      817.77      860.56     94.62 o 
  -7  -4   7      724.45      908.99     91.24 o 
  -6  -4   7     4496.67     4638.44    193.74 o 
  -5  -4   7      131.71      166.70     45.06 o 
  -4  -4   7     1154.66     1026.13     84.48 o 
  -2  -4   7      409.82      345.80     50.69 o 
  -1  -4   7     2822.86     2325.81    305.81 o 
   0  -4   7     5762.94     5588.65    626.83 o 
   1  -4   7       28.73       34.48     15.39 o 
   2  -4   7     2978.45     2877.79    555.31 o 
   3  -4   7     3726.26     3006.31    130.66 o 
   4  -4   7     2081.61     1943.65    471.39 o 
   5  -4   7     4017.93     4046.00    751.30 o 
   6  -4   7      818.79      837.87    150.94 o 
   7  -4   7     1855.24     1593.83    110.39 o 
   8  -4   7     2030.52     1873.17    123.90 o 
   9  -4   7      215.82      203.88     56.32 o 
  10  -4   7     2994.96     2722.47    164.45 o 
  -9  -3   7     1385.91     1415.86    122.78 o 
  -8  -3   7       82.40      100.25     42.80 o 
  -7  -3   7     3156.60     3267.64    166.70 o 
  -6  -3   7     1596.61     1482.32    108.13 o 
  -5  -3   7      453.49      492.23     60.82 o 
  -4  -3   7     4004.53     3745.22    153.19 o 
  -3  -3   7      651.21      598.11     59.70 o 
  -2  -3   7     1742.06     1323.50     84.48 o 
  -1  -3   7    16797.97    14172.31    971.50 o 
   0  -3   7     1059.79     1019.27     61.39 o 
   1  -3   7     3145.50     3089.46    113.58 o 
   2  -3   7    12456.18    12850.27   1649.59 o 
   3  -3   7      537.53      466.41     90.11 o 
   4  -3   7     5216.91     4962.19   1472.18 o 
   5  -3   7     6678.03     7018.37   1398.40 o 
   6  -3   7      843.37      814.37     75.47 o 
   7  -3   7     4344.18     3906.29    165.58 o 
   8  -3   7     1609.66     1582.57    112.64 o 
   9  -3   7     1806.45     1768.42    125.03 o 
  10  -3   7     3004.74     2895.93    165.58 o 
  -9  -2   7     1031.23     1056.55    103.63 o 
  -8  -2   7      605.02      524.89     76.59 o 
  -7  -2   7     1753.49     1512.73    112.64 o 
  -6  -2   7      171.65      159.95     43.93 o 
  -5  -2   7     1594.86     1480.07    100.25 o 
  -4  -2   7     3099.77     2702.19    126.15 o 
  -3  -2   7       25.70       25.91     19.15 o 
  -2  -2   7     8542.95     7716.85    194.86 o 
  -1  -2   7     4776.65     3533.85     86.80 o 
   0  -2   7      299.82      246.03     19.87 o 
   1  -2   7    21012.06    21826.79    418.35 o 
   2  -2   7      917.64      782.10     82.13 o 
   3  -2   7      740.86      861.74     77.80 o 
   4  -2   7    16734.21    19187.36   1903.44 o 
   5  -2   7      619.96      736.46     59.14 o 
   6  -2   7     2770.51     2647.00    127.28 o 
   7  -2   7     6338.46     6601.73    210.63 o 
   8  -2   7        9.96       14.64     29.29 o 
   9  -2   7     2684.06     2642.49    148.68 o 
  10  -2   7     3110.20     3054.75    166.70 o 
  11  -2   7      104.99       96.87     50.69 o 
  -9  -1   7      219.31      155.44     51.81 o 
  -8  -1   7      834.45      626.27     82.23 o 
  -7  -1   7     2953.57     2439.74    139.67 o 
  -6  -1   7      260.73      226.40     50.69 o 
  -5  -1   7     2493.91     2057.90    114.89 o 
  -4  -1   7     4027.03     3289.04    136.29 o 
  -3  -1   7      751.54      656.68     58.57 o 
  -2  -1   7     2150.53     1836.00     91.24 o 
  -1  -1   7     4737.37     3776.30     68.16 o 
   0  -1   7      851.26      601.63     29.97 o 
   1  -1   7    11015.24     9944.32    211.21 o 
   2  -1   7     3313.18     3102.54    218.61 o 
   3  -1   7     9064.29    10089.89    481.13 o 
   4  -1   7     4736.65     5281.70    246.11 o 
   5  -1   7      553.67      634.15     60.82 o 
   6  -1   7     5728.75     5670.21    181.35 o 
   7  -1   7     2108.37     2081.55    117.14 o 
   8  -1   7       20.99       11.26     21.40 o 
   9  -1   7     6962.65     6635.52    229.78 o 
  10  -1   7      832.38      829.02     91.24 o 
  11  -1   7      199.28      163.33     56.32 o 
  -9   0   7       14.48       20.27     28.16 o 
  -8   0   7     3806.54     3104.31    164.45 o 
  -7   0   7      185.79      153.19     43.93 o 
  -6   0   7      600.12      502.37     60.82 o 
  -5   0   7     6529.01     4551.71    168.96 o 
  -4   0   7       92.69       51.81     23.65 o 
  -3   0   7       28.04       33.79     21.40 o 
  -2   0   7     6613.92     5861.31    111.51 o 
  -1   0   7      154.12      175.72     16.88 o 
   0   0   7     2624.59     2268.51     48.97 o 
   1   0   7    11558.03     9045.79    451.29 o 
   2   0   7      596.19      642.54     65.19 o 
   3   0   7     4877.57     4891.00    395.26 o 
   4   0   7     5018.46     4725.17    145.30 o 
   5   0   7     2201.12     2544.50    112.64 o 
   6   0   7     2824.97     3192.17    134.04 o 
   7   0   7     2592.12     2347.38    121.65 o 
   8   0   7     5298.44     5483.23    195.99 o 
   9   0   7     2344.63     2337.24    136.29 o 
  10   0   7       10.37       18.02     32.67 o 
  11   0   7     3575.03     3660.74    190.36 o 
  -9   1   7     1968.28     1940.76    138.55 o 
  -8   1   7     1945.56     1861.91    127.28 o 
  -7   1   7      196.45      208.38     50.69 o 
  -6   1   7     5309.22     4631.68    179.09 o 
  -5   1   7     3148.17     2676.28    128.41 o 
  -4   1   7     1232.11      812.12     67.58 o 
  -3   1   7    10312.56     8730.47    519.83 o 
  -2   1   7      557.57      467.15     47.87 o 
  -1   1   7     1381.06     1068.20     34.43 o 
   0   1   7    20803.73    17489.57   1077.57 o 
   1   1   7      665.70      543.77     42.81 o 
   2   1   7     3273.19     3016.25    370.94 o 
   3   1   7    13918.89    16372.70    778.33 o 
   4   1   7       17.57       54.07     23.65 o 
   5   1   7     5832.25     6193.98    174.59 o 
   6   1   7     7564.48     7693.19    207.25 o 
   7   1   7      759.08      866.19     77.72 o 
   8   1   7     2640.50     2730.35    138.55 o 
   9   1   7     3088.35     2946.62    153.19 o 
  10   1   7     1545.38     1646.77    123.90 o 
  11   1   7     2664.69     2642.49    163.33 o 
  -9   2   7      842.73      933.77     96.87 o 
  -8   2   7     2326.72     2356.39    144.18 o 
  -7   2   7     1126.67     1132.01     95.74 o 
  -6   2   7     1715.50     1652.40    108.13 o 
  -5   2   7     3204.23     2830.60    132.91 o 
  -4   2   7     1825.34     1624.55     67.30 o 
  -3   2   7     3049.32     2586.59    101.94 o 
  -2   2   7      410.07      395.89     45.06 o 
  -1   2   7     7695.31     6634.30    218.79 o 
   0   2   7    14434.68    12715.92    794.13 o 
   1   2   7      194.52      266.67     17.69 o 
   2   2   7    13203.44    13929.30    537.25 o 
   3   2   7     2776.44     3091.51     67.27 o 
   4   2   7     1940.00     2184.06     95.74 o 
   5   2   7    11858.61    12897.08    253.44 o 
   6   2   7     1200.29     1347.15     87.86 o 
   7   2   7      780.75      796.35     74.34 o 
   8   2   7     5421.59     5789.61    202.75 o 
   9   2   7      227.49      254.56     56.32 o 
  10   2   7     2974.03     2989.42    164.45 o 
  11   2   7     2532.76     2817.08    168.96 o 
  -9   3   7     2858.62     3087.41    176.84 o 
  -8   3   7       10.85       16.90     24.78 o 
  -7   3   7     2109.37     1939.63    126.15 o 
  -6   3   7     1207.09     1225.50     95.74 o 
  -5   3   7      182.08      233.16     47.31 o 
  -4   3   7     1366.88     1278.62     60.90 o 
  -3   3   7     2740.51     2337.95    393.67 o 
  -2   3   7     1502.36     1310.44    140.80 o 
  -1   3   7     6491.29     5720.84    447.87 o 
   0   3   7     5321.47     4664.14    456.60 o 
   1   3   7     9994.71    11094.39    455.20 o 
   2   3   7     4727.24     5298.18     68.48 o 
   3   3   7       25.32       26.36      9.37 o 
   4   3   7     8329.29     9035.84    195.99 o 
   5   3   7     9455.43    10607.14    228.66 o 
   6   3   7       71.93       82.23     30.41 o 
   7   3   7     4696.68     4463.85    167.83 o 
   8   3   7     3883.27     3953.60    167.83 o 
   9   3   7      524.35      562.06     76.59 o 
  10   3   7     3034.18     3013.07    165.58 o 
  11   3   7     1248.68     1136.52    111.51 o 
  -9   4   7      985.15     1040.78    108.13 o 
  -8   4   7       33.56       37.17     27.03 o 
  -7   4   7     2489.65     2564.77    146.43 o 
  -6   4   7     1261.10     1050.91     90.11 o 
  -5   4   7     1043.35     1054.29     86.73 o 
  -4   4   7     4000.26     3779.75    440.42 o 
  -3   4   7     2607.10     2182.24    564.88 o 
  -2   4   7     1816.27     1682.01    323.83 o 
  -1   4   7     6591.18     6200.95    697.79 o 
   0   4   7      550.80      638.80     44.57 o 
   1   4   7     2575.53     2604.82    145.61 o 
   2   4   7     6549.28     7600.77    154.26 o 
   3   4   7     2737.61     3157.84    186.98 o 
   4   4   7     7744.99     8874.77    195.99 o 
   5   4   7     3891.09     4149.59    143.05 o 
   6   4   7     3700.15     3720.44    145.30 o 
   7   4   7     6093.86     6469.94    203.88 o 
   8   4   7       88.06       73.21     36.04 o 
   9   4   7     4603.27     4508.91    192.61 o 
  10   4   7     2785.54     2783.29    161.07 o 
  11   4   7        4.26       -7.88     34.92 o 
  -8   5   7     1685.59     1696.33    129.53 o 
  -7   5   7     1859.20     1953.15    130.66 o 
  -6   5   7      660.34      707.37     76.59 o 
  -5   5   7     6263.22     5942.78    379.03 o 
  -4   5   7     5623.83     5498.83    759.18 o 
  -3   5   7      210.63      222.90     34.92 o 
  -2   5   7     6458.56     6201.85    661.75 o 
  -1   5   7     5838.22     5724.02    871.82 o 
   0   5   7        8.91       16.98     10.73 o 
   1   5   7    11352.02    12474.48    775.02 o 
   2   5   7      621.30      703.91     28.89 o 
   3   5   7      653.50      633.52     38.01 o 
   4   5   7     8469.10     9539.33    207.25 o 
   5   5   7       31.50       51.81     24.78 o 
   6   5   7      654.24      678.08     66.46 o 
   7   5   7     5410.69     5661.20    194.86 o 
   8   5   7       62.92       91.24     39.42 o 
   9   5   7     2672.89     2728.10    153.19 o 
  10   5   7     1432.58     1240.15    111.51 o 
  11   5   7      706.04      795.23    102.50 o 
  -8   6   7     1581.05     1626.50    129.53 o 
  -7   6   7     1613.73     1663.67    125.03 o 
  -6   6   7      929.97      966.44     92.36 o 
  -5   6   7     1540.85     1359.70     70.77 o 
  -4   6   7     7545.20     7073.30   1079.07 o 
  -3   6   7     4933.94     4871.68    782.27 o 
  -2   6   7     2253.40     2134.48    210.63 o 
  -1   6   7     2990.32     2838.96    531.09 o 
   0   6   7    10011.44    10319.95   1843.89 o 
   1   6   7     4043.29     4179.97    326.65 o 
   2   6   7        0.27       12.31      9.52 o 
   3   6   7     4530.06     4973.12    281.03 o 
   4   6   7     4354.03     4535.94    145.30 o 
   5   6   7      187.42      191.49     41.68 o 
   6   6   7     9063.87    10174.61    252.31 o 
   7   6   7     1891.42     1963.28    118.27 o 
   8   6   7      687.68      742.29     81.10 o 
   9   6   7     7591.96     7977.04    264.70 o 
  10   6   7       85.11      110.39     49.56 o 
  -7   7   7       18.50       36.04     36.04 o 
  -6   7   7      753.22      702.86     82.23 o 
  -5   7   7     2632.25     2494.37    207.25 o 
  -4   7   7      323.70      332.72     97.43 o 
  -3   7   7     3309.16     2940.44    497.30 o 
  -2   7   7     3219.25     3082.84    513.07 o 
  -1   7   7      640.64      553.47     95.18 o 
   0   7   7     7500.41     7177.08   1173.69 o 
   1   7   7     1792.90     1913.58    184.73 o 
   2   7   7     1085.91     1057.32     51.31 o 
   3   7   7     6203.20     7116.70    132.61 o 
   4   7   7       21.82       24.78     24.78 o 
   5   7   7     3278.18     3572.89    144.18 o 
   6   7   7     4489.92     4713.91    175.72 o 
   7   7   7      264.81      245.55     54.07 o 
   8   7   7     2302.61     2452.13    144.18 o 
   9   7   7     1748.36     1838.26    131.79 o 
  10   7   7      359.81      304.12     73.21 o 
  -7   8   7      297.37      335.66     74.34 o 
  -6   8   7     2556.55     3037.85    171.21 o 
  -5   8   7      601.67      606.37     53.65 o 
  -4   8   7     1376.50     1080.72    167.27 o 
  -3   8   7     3718.04     3250.35    647.11 o 
  -2   8   7      864.66      822.39    162.76 o 
  -1   8   7     6716.41     5983.22   1213.68 o 
   0   8   7     7633.10     6905.54    892.66 o 
   1   8   7      133.22      139.93     27.08 o 
   2   8   7     6545.45     7105.79    751.30 o 
   3   8   7     2767.20     2989.42    139.67 o 
   4   8   7      221.97      201.62     42.80 o 
   5   8   7     5624.44     6128.65    193.74 o 
   6   8   7     1317.15     1449.65    103.63 o 
   7   8   7      270.51      266.95     58.57 o 
   8   8   7     2714.12     2832.85    158.82 o 
   9   8   7      133.50      200.50     59.70 o 
  -6   9   7     1733.99     1780.81    138.55 o 
  -5   9   7       92.75      113.62     31.12 o 
  -4   9   7     1948.85     1743.31    342.42 o 
  -3   9   7     2295.58     1910.71    336.23 o 
  -2   9   7      162.73      185.35     36.61 o 
  -1   9   7     5178.66     4517.45    866.75 o 
   0   9   7     2990.54     2561.19    521.52 o 
   1   9   7     1345.07     1359.16    163.33 o 
   2   9   7     5137.10     4929.05    182.47 o 
   3   9   7      959.90      956.30     84.48 o 
   4   9   7     1683.71     1671.55    112.64 o 
   5   9   7    11352.63    12501.72    288.35 o 
   6   9   7       19.01       68.71     37.17 o 
   7   9   7     3694.87     3659.62    174.59 o 
   8   9   7     6581.69     6589.34    246.68 o 
  -5  10   7       54.34       27.03     36.04 o 
  -4  10   7     4234.97     4530.31    207.25 o 
  -3  10   7     1280.52     1032.03    183.60 o 
  -2  10   7      201.55      226.51     59.14 o 
  -1  10   7     2557.72     2141.49    297.93 o 
   0  10   7     2031.73     1712.56    310.32 o 
   1  10   7     1393.66     1433.90    119.40 o 
   2  10   7     1127.42     1146.66     94.62 o 
   3  10   7      729.38      669.07     76.59 o 
   4  10   7     2305.71     2447.63    140.80 o 
   6  10   7      101.56      138.55     49.56 o 
   7  10   7     2631.80     2846.37    158.82 o 
  -3  11   7       35.62       40.55     38.30 o 
  -2  11   7     2353.43     2386.80    147.56 o 
  -1  11   7     3394.25     3712.56    177.97 o 
   0  11   7      670.63      678.04    166.70 o 
   1  11   7     3559.48     3364.56    589.10 o 
   2  11   7     2022.99     1932.87    125.03 o 
   3  11   7     1519.54     1378.69    109.26 o 
   4  11   7     1806.97     1715.48    122.78 o 
   5  11   7     1141.22     1170.31    107.01 o 
  -1  12   7       94.52       81.10     46.18 o 
   0  12   7     1836.25     1729.00    127.28 o 
   4  12   7     2246.63     2074.80    139.67 o 
  -3  -9   8      609.22      724.26     99.12 o 
  -2  -9   8     1655.98     1785.32    138.55 o 
  -1  -9   8        3.84       -1.13     30.41 o 
   0  -9   8      789.55      822.26     93.49 o 
   1  -9   8     1844.16     1855.15    257.38 o 
   2  -9   8       99.88      128.52     36.08 o 
   3  -9   8     2400.63     2285.23    341.29 o 
   4  -9   8      494.02      519.26     83.35 o 
  -4  -8   8       14.14        2.25     29.29 o 
  -3  -8   8     2417.82     2521.97    157.69 o 
  -2  -8   8      708.00      834.65     92.36 o 
  -1  -8   8      380.26      402.12     69.84 o 
   0  -8   8     3311.93     3831.95    182.47 o 
   1  -8   8      330.58      357.84     46.91 o 
   2  -8   8     1150.96     1086.14     86.17 o 
   3  -8   8     3305.99     3368.47    269.21 o 
   4  -8   8      151.28      169.70     37.03 o 
   5  -8   8     1801.87     1716.73    158.82 o 
   6  -8   8     1887.45     1971.42    161.07 o 
  -5  -7   8      314.99      297.36     67.58 o 
  -4  -7   8     1756.42     1458.67    117.14 o 
  -3  -7   8     1936.65     1826.99    127.28 o 
  -2  -7   8       72.80       45.06     32.67 o 
  -1  -7   8     4432.55     4932.43    199.37 o 
   0  -7   8      831.58      820.19    115.45 o 
   1  -7   8        8.47       16.33     19.12 o 
   2  -7   8     3935.12     4137.68    234.85 o 
   3  -7   8      477.02      489.76     49.74 o 
   4  -7   8       42.36       76.82     27.74 o 
   5  -7   8     3468.75     3188.96    458.44 o 
   6  -7   8       49.55       45.06     24.69 o 
   7  -7   8      142.48      164.45     56.32 o 
  -6  -6   8     2403.19     2555.76    159.95 o 
  -5  -6   8       28.84       47.31     32.67 o 
  -4  -6   8     1537.19     1330.26    108.13 o 
  -3  -6   8     1904.65     1575.81    113.76 o 
  -2  -6   8      707.24      685.97     75.47 o 
  -1  -6   8     5122.25     5263.59    195.99 o 
   0  -6   8     3869.90     3773.15    367.76 o 
   1  -6   8     2728.40     3011.82    293.42 o 
   2  -6   8     6260.53     6799.96    603.18 o 
   3  -6   8     2109.52     2172.32    210.07 o 
   4  -6   8     5689.84     5687.38    705.12 o 
   5  -6   8     4610.24     4784.40    657.24 o 
   6  -6   8      207.43      176.84     51.81 o 
   7  -6   8     5016.09     3522.20    176.84 o 
   8  -6   8     2742.66     1798.83    132.91 o 
  -7  -5   8     1860.90     2267.41    152.06 o 
  -6  -5   8      230.88      264.70     59.70 o 
  -5  -5   8      125.37      176.84     50.69 o 
  -4  -5   8     2052.76     1843.89    122.78 o 
  -3  -5   8      226.91      176.84     47.31 o 
  -2  -5   8      534.54      562.06     64.20 o 
  -1  -5   8     4572.78     4209.12    211.76 o 
   0  -5   8      143.15      133.10     26.60 o 
   1  -5   8     2051.58     2339.32    287.79 o 
   2  -5   8     2634.56     2907.07    213.45 o 
   3  -5   8      206.99      225.70     32.19 o 
   4  -5   8     1192.55     1250.81    131.79 o 
   5  -5   8     1470.70     1460.30    295.68 o 
   6  -5   8      838.78      511.38     70.96 o 
   7  -5   8     1791.50     1280.70    105.88 o 
   8  -5   8      401.42      385.22     69.84 o 
   9  -5   8     1310.48     1062.18    107.01 o 
  -8  -4   8      710.58      825.64     96.87 o 
  -7  -4   8     1150.13     1183.83    108.13 o 
  -6  -4   8        5.16       12.39     22.53 o 
  -5  -4   8     3099.37     3355.49    164.45 o 
  -4  -4   8     1286.59     1103.85     91.24 o 
  -3  -4   8        0.63        6.76     18.02 o 
  -2  -4   8     5618.48     4995.51    177.97 o 
  -1  -4   8      555.20      436.57     39.03 o 
   0  -4   8        9.31       20.21     14.72 o 
   1  -4   8     9495.50    10020.47    431.40 o 
   2  -4   8     1073.99      998.56     54.14 o 
   3  -4   8     1624.34     1561.57    217.39 o 
   4  -4   8     6274.94     4640.70    173.46 o 
   5  -4   8      201.62      211.12     54.63 o 
   6  -4   8     2533.91     1851.77    117.14 o 
   7  -4   8     4779.99     3900.66    175.72 o 
   8  -4   8       60.90       87.86     42.80 o 
   9  -4   8     2233.62     1877.68    135.17 o 
  10  -4   8     2229.32     2031.99    147.56 o 
  -8  -3   8     1816.05     2015.10    143.05 o 
  -7  -3   8     1561.66     1730.12    126.15 o 
  -6  -3   8     1691.72     1584.82    114.89 o 
  -5  -3   8     3077.38     3099.80    153.19 o 
  -4  -3   8     1242.90     1208.61     91.24 o 
  -3  -3   8     2129.82     1948.64    111.51 o 
  -2  -3   8      796.31      674.70     64.20 o 
  -1  -3   8      195.60      170.20     27.08 o 
   0  -3   8     4470.21     3980.58    131.79 o 
   1  -3   8     3408.03     3450.53     92.66 o 
   2  -3   8       94.70       83.80     20.66 o 
   3  -3   8     7942.12     7586.01   1374.75 o 
   4  -3   8     1539.25     1422.64    283.85 o 
   5  -3   8      378.83      375.59     77.16 o 
   6  -3   8     7725.81     6827.00    216.27 o 
   7  -3   8     1109.34     1027.26     90.11 o 
   8  -3   8      556.72      474.21     72.09 o 
   9  -3   8     7411.24     6611.87    243.30 o 
  10  -3   8       13.22       24.78     39.42 o 
  -8  -2   8     2712.77     2920.71    168.96 o 
  -7  -2   8       39.93       46.18     31.54 o 
  -6  -2   8     1414.14     1493.58    110.39 o 
  -5  -2   8     5397.91     5471.97    199.37 o 
  -4  -2   8        8.00       10.14     19.15 o 
  -3  -2   8     1515.53     1553.28     95.74 o 
  -2  -2   8     4357.23     4134.95    149.81 o 
  -1  -2   8     3020.82     2636.39    107.57 o 
   0  -2   8     5076.30     4573.19    221.17 o 
   1  -2   8     2697.82     2610.15     57.59 o 
   2  -2   8     5680.53     5405.03    282.63 o 
   3  -2   8     2777.26     2470.71    230.58 o 
   4  -2   8     1130.55     1028.74    167.83 o 
   5  -2   8     6297.75     5531.66    182.47 o 
   6  -2   8     2139.47     2128.86    119.40 o 
   7  -2   8      211.61      175.72     47.31 o 
   8  -2   8     5132.91     4791.63    193.74 o 
   9  -2   8      854.34      777.20     85.61 o 
  10  -2   8      381.97      429.15     76.59 o 
  -8  -1   8      874.18      903.36     94.62 o 
  -7  -1   8       23.93       32.67     28.16 o 
  -6  -1   8     3188.59     3164.01    156.57 o 
  -5  -1   8     1619.65     1534.13    103.63 o 
  -4  -1   8       15.97       29.29     21.40 o 
  -3  -1   8     5869.92     5437.05    174.59 o 
  -2  -1   8       30.21       37.75     17.46 o 
  -1  -1   8     1588.25     1486.28     46.11 o 
   0  -1   8    12375.43    12327.78    501.89 o 
   1  -1   8      102.02       70.09     13.18 o 
   2  -1   8     1599.58     1307.32     63.36 o 
   3  -1   8    10031.09    10528.48    459.87 o 
   4  -1   8      749.13      711.51     30.52 o 
   5  -1   8     2339.34     2398.07    117.14 o 
   6  -1   8     5447.48     5718.64    189.23 o 
   7  -1   8      363.43      345.80     57.45 o 
   8  -1   8     1904.76     1879.93    121.65 o 
   9  -1   8     1934.50     1769.55    125.03 o 
  10  -1   8     1192.89     1278.44    112.64 o 
  11  -1   8     2490.73     2320.35    157.69 o 
  -9   0   8     1910.35     1621.99    131.79 o 
  -8   0   8     1384.81     1151.16    103.63 o 
  -7   0   8     2152.97     1683.94    119.40 o 
  -6   0   8     1692.56     1290.83    100.25 o 
  -5   0   8      308.66      309.76     54.07 o 
  -4   0   8     1040.07      857.18     73.21 o 
  -3   0   8     4112.73     3291.29    132.91 o 
  -2   0   8       30.65       28.13     14.59 o 
  -1   0   8     4008.94     3857.93     71.37 o 
   0   0   8     9004.22     9375.36    239.09 o 
   1   0   8      590.11      516.90     26.00 o 
   2   0   8    10762.10     9767.86    199.62 o 
   3   0   8       35.43       38.15     10.76 o 
   4   0   8     1049.92     1153.81     50.01 o 
   5   0   8    12629.99    12443.15    262.45 o 
   6   0   8        2.34        9.01     19.15 o 
   7   0   8     2816.37     2848.62    138.55 o 
   8   0   8     5168.50     5190.37    195.99 o 
   9   0   8      218.41      246.68     58.57 o 
  10   0   8     3822.92     3464.75    179.09 o 
  11   0   8      935.62      907.86    103.63 o 
  -9   1   8     1712.71     1476.69    127.28 o 
  -8   1   8      274.00      272.58     60.82 o 
  -7   1   8     1848.25     1759.41    121.65 o 
  -6   1   8     1054.48      921.38     84.48 o 
  -5   1   8     1949.62     1398.97     98.00 o 
  -4   1   8     2178.84     1602.84     99.12 o 
  -3   1   8     4499.40     3572.52    150.37 o 
  -2   1   8     2557.60     2218.19    171.77 o 
  -1   1   8     4233.60     3996.96    242.79 o 
   0   1   8     4683.17     4495.76    269.92 o 
   1   1   8     3588.00     2694.51     54.61 o 
   2   1   8     2887.20     2779.56    149.29 o 
   3   1   8      511.05      521.62     53.87 o 
   4   1   8     5773.80     6344.91    172.34 o 
   5   1   8     5505.64     6118.51    179.09 o 
   6   1   8      172.66      173.46     41.68 o 
   7   1   8     8777.01     9136.09    246.68 o 
   8   1   8     1339.86     1374.19    102.50 o 
   9   1   8     1576.26     1360.67    107.01 o 
  10   1   8     3759.87     3673.13    183.60 o 
  11   1   8      100.09      112.64     52.94 o 
  -9   2   8      963.97      821.13     95.74 o 
  -8   2   8       89.18       94.62     39.42 o 
  -7   2   8     1864.94     1705.34    120.52 o 
  -6   2   8      257.87      260.19     55.19 o 
  -5   2   8     2460.57     2074.80    119.40 o 
  -4   2   8     8803.03     7670.93    153.32 o 
  -3   2   8      291.96      243.83     30.66 o 
  -2   2   8     1756.00     1581.08     80.54 o 
  -1   2   8     8906.55     8208.08    301.04 o 
   0   2   8     1225.92     1072.97     35.47 o 
   1   2   8     4283.70     3946.22     85.64 o 
   2   2   8     3658.32     3518.39    150.10 o 
   3   2   8     2009.66     2073.93     65.30 o 
   4   2   8     8947.36     9938.07    214.01 o 
   5   2   8      885.86      941.66     70.96 o 
   6   2   8     3289.32     3468.13    141.92 o 
   7   2   8     6684.01     7215.61    217.39 o 
   8   2   8      416.54      447.17     65.33 o 
   9   2   8     5584.46     5540.68    214.01 o 
  10   2   8     1468.24     1473.31    118.27 o 
  11   2   8       58.60       43.93     38.30 o 
  -8   3   8     2748.70     2751.75    163.33 o 
  -7   3   8      547.73      634.15     76.59 o 
  -6   3   8      678.57      718.63     76.59 o 
  -5   3   8     4717.83     4534.82    176.84 o 
  -4   3   8     2177.24     1978.39     79.25 o 
  -3   3   8     1457.27     1320.73     60.93 o 
  -2   3   8     4963.61     4529.90    153.19 o 
  -1   3   8       51.21       74.00     17.52 o 
   0   3   8     3180.03     2744.89    202.81 o 
   1   3   8     7477.81     7358.58    429.05 o 
   2   3   8      930.72      858.86     30.59 o 
   3   3   8     1218.17     1255.04     51.95 o 
   4   3   8     3388.67     3432.09    123.90 o 
   5   3   8       69.96       66.46     27.03 o 
   6   3   8     3447.54     3702.42    147.56 o 
   7   3   8     4333.18     4459.35    171.21 o 
   8   3   8      415.23      483.22     68.71 o 
   9   3   8     3880.34     3631.46    174.59 o 
  10   3   8      927.29      970.94     99.12 o 
  11   3   8     1911.16     1801.09    138.55 o 
  -8   4   8     1236.77     1218.75    110.39 o 
  -7   4   8      492.59      502.37     76.59 o 
  -6   4   8     1567.67     1510.48    110.39 o 
  -5   4   8     1517.81     1372.39     71.28 o 
  -4   4   8     4308.89     4098.25    490.54 o 
  -3   4   8     6647.29     6611.61    692.73 o 
  -2   4   8     3307.42     2761.21    318.77 o 
  -1   4   8        6.05        8.89     11.53 o 
   0   4   8    16556.09    16464.33   3320.58 o 
   1   4   8     4066.53     4136.65    208.81 o 
   2   4   8      319.72      327.00     21.33 o 
   3   4   8    11846.23    14091.34    297.93 o 
   4   4   8      716.29      716.38     59.70 o 
   5   4   8     2010.43     2125.48    105.88 o 
   6   4   8    12073.81    12934.25    279.34 o 
   7   4   8      158.69      163.33     45.06 o 
   8   4   8     1596.77     1574.68    110.39 o 
   9   4   8     4469.21     4417.67    193.74 o 
  10   4   8      580.60      604.87     85.61 o 
  11   4   8     1431.90     1421.49    125.03 o 
  -8   5   8     2423.52     2676.28    165.58 o 
  -7   5   8        1.92        1.13     27.03 o 
  -6   5   8     1026.95     1054.29     95.74 o 
  -5   5   8     2719.91     2368.13    272.02 o 
  -4   5   8        7.09       24.99     16.67 o 
  -3   5   8     2532.11     2342.21    263.57 o 
  -2   5   8     2377.34     2245.05    190.92 o 
  -1   5   8     1307.34     1289.66    157.13 o 
   0   5   8     9268.18     8975.83   1563.98 o 
   1   5   8     3410.98     3309.17    431.97 o 
   2   5   8     2574.31     2991.39     79.98 o 
   3   5   8     5469.24     5650.41    662.88 o 
   4   5   8      574.62      627.40     57.45 o 
   5   5   8     8841.99    10143.08    234.29 o 
   6   5   8     2103.31     2301.20    119.40 o 
   7   5   8        8.62        4.51     25.91 o 
   8   5   8     6116.72     6341.53    221.90 o 
   9   5   8      978.01      920.25     91.24 o 
  10   5   8      445.25      461.82     78.85 o 
  -7   6   8      306.45      370.58     72.09 o 
  -6   6   8     2738.44     2928.59    159.95 o 
  -5   6   8      294.17      283.37     46.74 o 
  -4   6   8     1680.59     1482.78    199.93 o 
  -3   6   8     2278.50     2169.00     91.80 o 
  -2   6   8      356.98      400.66     52.38 o 
  -1   6   8     5189.36     4787.24    750.17 o 
   0   6   8     6152.13     5722.77   1070.63 o 
   1   6   8       20.43       36.27     21.40 o 
   2   6   8     3130.16     3317.20    137.42 o 
   3   6   8     3599.19     3963.46     97.30 o 
   4   6   8      422.56      380.72     49.56 o 
   5   6   8     7297.82     7483.69    203.88 o 
   6   6   8     1240.18     1286.33     92.36 o 
   7   6   8     3236.20     3513.19    158.82 o 
   8   6   8     5760.87     5937.16    218.52 o 
   9   6   8       90.45       76.59     40.55 o 
  10   6   8     2947.14     2679.66    164.45 o 
  -7   7   8      846.94      925.89    101.37 o 
  -6   7   8      698.72      703.99     84.48 o 
  -5   7   8        0.10        9.40     17.47 o 
  -4   7   8     4837.50     4167.51    718.07 o 
  -3   7   8      655.00      578.29     72.65 o 
  -2   7   8      863.45      813.93    126.72 o 
  -1   7   8     3938.71     3502.65    647.11 o 
   0   7   8      846.91      788.56    153.19 o 
   1   7   8     1616.15     1506.72    175.15 o 
   2   7   8     3304.97     3061.51    138.55 o 
   3   7   8      449.80      512.50     61.95 o 
   4   7   8     1526.09     1583.08     68.95 o 
   5   7   8     7728.77     8248.50    218.52 o 
   6   7   8      392.25      400.99     60.82 o 
   7   7   8     3249.84     3497.42    162.20 o 
   8   7   8     3235.71     3222.58    165.58 o 
   9   7   8     1653.95     1582.57    123.90 o 
  10   7   8     2324.25     2293.32    157.69 o 
  -6   8   8      363.34      393.11     76.59 o 
  -5   8   8      745.19      658.47     61.39 o 
  -4   8   8     6471.37     5621.12    951.79 o 
  -3   8   8      165.57      162.36     37.17 o 
  -2   8   8     4311.47     4005.23    330.59 o 
  -1   8   8     1818.15     1518.43    256.25 o 
   0   8   8        1.63        4.51     15.13 o 
   1   8   8     8590.52     8644.61   1368.55 o 
   2   8   8      663.81      519.26     66.46 o 
   3   8   8      650.46      692.73     73.21 o 
   4   8   8     4718.88     4740.94    184.73 o 
   5   8   8      112.30      105.88     38.30 o 
   6   8   8      866.24      898.85     84.48 o 
   7   8   8     3127.19     3028.84    155.44 o 
   8   8   8       27.05       33.79     36.04 o 
   9   8   8      835.87      815.50     96.87 o 
  -5   9   8     1436.02     1266.08    228.09 o 
  -4   9   8     4815.60     4374.54    962.49 o 
  -3   9   8       80.26       77.15     27.47 o 
  -2   9   8     2369.51     2178.01    219.08 o 
  -1   9   8     4537.97     4216.73    717.51 o 
   0   9   8     3266.47     3125.61    882.52 o 
   1   9   8     2963.36     2837.47    528.84 o 
   2   9   8     3937.06     3793.66    165.58 o 
   3   9   8     3972.09     3971.62    171.21 o 
   4   9   8     3324.54     3286.78    159.95 o 
   6   9   8     3700.43     4005.42    173.46 o 
   7   9   8     1764.25     1695.21    120.52 o 
   8   9   8       17.36       12.39     34.92 o 
  -4  10   8      375.92      323.57     51.25 o 
  -3  10   8      262.94      284.24     73.21 o 
  -2  10   8     3686.51     3451.23    519.26 o 
  -1  10   8        6.69       14.02     20.30 o 
   0  10   8     2244.66     1804.45    486.60 o 
   1  10   8     5436.35     4529.18    186.98 o 
   2  10   8       64.69       56.32     37.17 o 
   3  10   8     3042.41     3061.51    157.69 o 
   4  10   8     7874.60     8420.84    265.83 o 
   5  10   8     2847.60     3035.60    164.45 o 
  -3  11   8     1303.49     1284.08    117.14 o 
  -2  11   8      395.83      503.49     78.85 o 
  -1  11   8       79.96       54.97     37.73 o 
   0  11   8     2946.96     2438.85    725.39 o 
   1  11   8      599.14      496.73     73.21 o 
   2  11   8      901.41      829.02     86.73 o 
   3  11   8     3053.63     2847.50    157.69 o 
   4  11   8      478.91      431.40     73.21 o 
   5  11   8     3099.11     2820.46    164.45 o 
   3  12   8      820.56      676.96     87.86 o 
   0  -9   9      627.90      760.31     99.12 o 
   1  -9   9       81.78       85.61     34.64 o 
   2  -9   9     2631.72     3002.45    174.03 o 
  -3  -8   9      576.89      617.26     92.36 o 
  -2  -8   9     1328.13     1444.02    122.78 o 
  -1  -8   9     2042.52     2009.47    139.67 o 
   0  -8   9      464.16      512.50     79.97 o 
   1  -8   9     3842.58     3842.31    427.46 o 
   2  -8   9     1854.87     2131.86    139.11 o 
   3  -8   9        2.78        9.37     22.61 o 
   4  -8   9     2513.90     2607.62    110.63 o 
   5  -8   9      826.77      893.22    101.37 o 
  -4  -7   9     1565.22     1458.67    125.03 o 
  -3  -7   9       80.12       58.57     36.04 o 
  -2  -7   9     1976.06     1986.94    135.17 o 
  -1  -7   9     1412.55     1542.02    117.14 o 
   0  -7   9      578.23      701.10     87.29 o 
   1  -7   9     2359.25     2421.31    131.79 o 
   2  -7   9      866.91      944.21     64.88 o 
   3  -7   9     1072.25     1179.17     72.08 o 
   4  -7   9     1226.75     1224.12     73.64 o 
   5  -7   9      373.92      363.82     69.84 o 
   6  -7   9     1211.97     1161.30    111.51 o 
   7  -7   9     1696.59     1573.56    131.79 o 
  -5  -6   9     3550.49     3762.12    192.61 o 
  -4  -6   9      712.38      526.02     79.97 o 
  -3  -6   9      464.72      444.92     70.96 o 
  -2  -6   9     3969.61     3549.23    172.34 o 
  -1  -6   9       13.12       52.94     32.67 o 
   0  -6   9      872.92      950.14     62.11 o 
   1  -6   9     5379.13     5650.62    415.07 o 
   2  -6   9      112.81      149.15     31.74 o 
   3  -6   9     2980.85     3211.50    260.19 o 
   4  -6   9     2884.26     3045.33    282.72 o 
   5  -6   9      726.87      737.78     84.48 o 
   6  -6   9     3103.79     2592.93    153.19 o 
   7  -6   9     2063.88     1556.66    125.03 o 
   8  -6   9     1074.02      707.37     96.87 o 
  -6  -5   9     1182.88     1547.65    126.15 o 
  -5  -5   9     1974.52     1868.67    132.91 o 
  -4  -5   9     1223.57     1148.91    101.37 o 
  -3  -5   9     1349.74     1346.03    105.88 o 
  -2  -5   9     2047.15     1854.03    118.27 o 
  -1  -5   9       95.85       93.49     25.49 o 
   0  -5   9     3342.51     3565.30    111.43 o 
   1  -5   9     1400.89     1500.73     72.80 o 
   2  -5   9      210.08      260.90     36.64 o 
   3  -5   9     4539.12     4979.61    416.20 o 
   4  -5   9      158.51      187.76     32.66 o 
   5  -5   9       74.47       66.46     34.92 o 
   6  -5   9     4180.66     3009.69    159.95 o 
   7  -5   9       66.89       51.81     36.04 o 
   8  -5   9      204.63      138.55     52.94 o 
  -7  -4   9      209.11      185.85     59.70 o 
  -6  -4   9      489.25      655.55     86.73 o 
  -5  -4   9     3319.62     3632.58    177.97 o 
  -4  -4   9       78.14      132.91     43.93 o 
  -3  -4   9     1833.57     1676.06    112.64 o 
  -2  -4   9     1815.25     1448.53    101.37 o 
  -1  -4   9     1919.63     1778.61    145.87 o 
   0  -4   9     2916.47     2856.84     94.74 o 
   1  -4   9      248.09      279.75     34.80 o 
   2  -4   9     3811.06     4092.33    110.63 o 
   3  -4   9     1665.64     1815.98    229.22 o 
   4  -4   9      398.24      409.98     79.97 o 
   5  -4   9     5768.87     4016.68    172.34 o 
   6  -4   9      991.93      850.42     84.48 o 
   7  -4   9       36.92        5.63     28.16 o 
   8  -4   9     4764.94     3795.91    185.85 o 
   9  -4   9      685.32      544.04     85.61 o 
  -7  -3   9      690.79      792.97     90.11 o 
  -6  -3   9     3630.24     4265.61    194.86 o 
  -5  -3   9       11.89       47.31     32.67 o 
  -4  -3   9      588.09      559.81     67.58 o 
  -3  -3   9     6514.49     6629.89    214.01 o 
  -2  -3   9      657.92      539.54     60.82 o 
  -1  -3   9     1151.47     1048.88     56.91 o 
   0  -3   9     9386.04     8658.72   1377.00 o 
   1  -3   9     1431.40     1395.79     62.34 o 
   2  -3   9     3284.71     3402.92    184.73 o 
   3  -3   9     4187.84     4425.26    660.62 o 
   4  -3   9     1559.03     1475.44    403.24 o 
   5  -3   9     3545.02     2670.65    136.29 o 
   6  -3   9     1509.54     1356.16    101.37 o 
   7  -3   9     2698.37     2485.93    143.05 o 
   8  -3   9     2968.46     2550.13    148.68 o 
   9  -3   9      372.54      357.06     70.96 o 
  10  -3   9     3470.64     3369.01    188.11 o 
  -8  -2   9       55.10       92.36     47.31 o 
  -7  -2   9     1816.56     2243.75    146.43 o 
  -6  -2   9      601.21      566.57     77.72 o 
  -5  -2   9      872.44      883.08     86.73 o 
  -4  -2   9     2532.17     2742.74    140.80 o 
  -3  -2   9      945.42     1037.40     83.35 o 
  -2  -2   9     1006.76      955.17     75.47 o 
  -1  -2   9     7415.99     7233.55    532.22 o 
   0  -2   9       78.06       67.49     15.70 o 
   1  -2   9     1719.02     1715.25    100.41 o 
   2  -2   9     6529.63     6238.86    439.96 o 
   3  -2   9      610.41      541.12    105.32 o 
   4  -2   9     1095.38      920.25     76.59 o 
   5  -2   9     3982.32     3505.30    152.06 o 
   6  -2   9      230.25      217.39     48.43 o 
   7  -2   9     4313.79     4157.48    179.09 o 
   8  -2   9     1924.73     1868.67    127.28 o 
   9  -2   9      456.26      407.75     73.21 o 
  10  -2   9     1795.46     1774.05    137.42 o 
  -8  -1   9      157.03      167.83     54.07 o 
  -7  -1   9     1279.05     1150.04    104.75 o 
  -6  -1   9      781.04      862.81     86.73 o 
  -5  -1   9     2559.60     2877.91    148.68 o 
  -4  -1   9     5340.57     5423.53    192.61 o 
  -3  -1   9      749.00      789.59     72.09 o 
  -2  -1   9     6526.39     6115.00    202.19 o 
  -1  -1   9     3203.40     3196.06     71.05 o 
   0  -1   9      278.23      280.22     23.82 o 
   1  -1   9     8613.63     8365.95    380.91 o 
   2  -1   9      715.08      610.95     31.49 o 
   3  -1   9       17.65       25.02     11.02 o 
   4  -1   9     7707.03     7907.64    892.09 o 
   5  -1   9      939.57     1093.57    114.89 o 
   6  -1   9     1479.75     1548.78    103.63 o 
   7  -1   9     7978.33     7759.65    239.92 o 
   8  -1   9      678.99      630.77     77.72 o 
   9  -1   9     1879.36     1633.25    123.90 o 
  10  -1   9     3103.41     3006.31    173.46 o 
  -8   0   9      229.09      206.13     59.70 o 
  -7   0   9     2304.55     2360.90    146.43 o 
  -6   0   9      230.33      211.76     52.94 o 
  -5   0   9     1253.04     1184.95     94.62 o 
  -4   0   9     8300.51     8369.02    236.54 o 
  -3   0   9     2307.94     2266.28    116.02 o 
  -2   0   9      865.83      777.19     46.97 o 
  -1   0   9     4788.11     4787.71     84.80 o 
   0   0   9     3533.44     3658.45     71.71 o 
   1   0   9     2625.32     2441.98     56.92 o 
   2   0   9     1017.64      886.04     34.53 o 
   3   0   9     3583.79     3212.00    288.16 o 
   4   0   9     1142.84     1163.14    146.43 o 
   5   0   9      448.11      522.37     52.94 o 
   6   0   9     6038.35     6226.64    201.62 o 
   7   0   9     1456.70     1380.94    100.25 o 
   8   0   9      194.90      156.57     47.31 o 
   9   0   9     6456.42     6022.77    228.66 o 
  10   0   9       65.66       85.61     46.18 o 
  11   0   9      648.38      626.27     94.62 o 
  -8   1   9     2754.72     2336.12    153.19 o 
  -7   1   9       15.67       -3.38     23.65 o 
  -6   1   9       54.22       59.70     32.67 o 
  -5   1   9     3051.01     2393.56    132.91 o 
  -4   1   9      856.50      785.09     73.21 o 
  -3   1   9      212.06      225.26     31.06 o 
  -2   1   9     5437.74     5036.96    326.65 o 
  -1   1   9      104.81      122.55     17.07 o 
   0   1   9     3545.07     3790.62    170.10 o 
   1   1   9     6747.23     5719.95    105.71 o 
   2   1   9      932.40      757.35     33.35 o 
   3   1   9     2704.13     2944.00    127.28 o 
   4   1   9     5178.80     5746.72    117.38 o 
   5   1   9     1795.06     1852.90    103.63 o 
   6   1   9     5215.78     5563.20    186.98 o 
   7   1   9     2807.90     3085.16    147.56 o 
   8   1   9     3476.29     3447.86    164.45 o 
   9   1   9     3316.39     3307.06    168.96 o 
  10   1   9      182.09      199.37     58.57 o 
  11   1   9     3428.88     3108.82    181.35 o 
  -8   2   9     1507.70     1371.93    120.52 o 
  -7   2   9     1026.05      875.20     92.36 o 
  -6   2   9     3467.15     2897.06    154.31 o 
  -5   2   9     1286.34     1173.69     94.62 o 
  -4   2   9     1597.34     1432.20     69.69 o 
  -3   2   9     7536.37     6896.92    370.58 o 
  -2   2   9      694.66      649.59     62.51 o 
  -1   2   9      671.05      626.87     32.78 o 
   0   2   9     9585.06     8899.92    480.63 o 
   1   2   9      902.26      804.89     36.22 o 
   2   2   9      742.08      718.30     32.20 o 
   3   2   9     7732.04     8299.62    137.68 o 
   4   2   9      107.08      128.37     23.49 o 
   5   2   9     2470.44     2364.28    114.89 o 
   6   2   9     5918.87     6264.94    197.12 o 
   7   2   9     1043.48      992.34     85.61 o 
   8   2   9     2177.45     2240.37    132.91 o 
   9   2   9     3043.97     3144.86    164.45 o 
  10   2   9      899.12      924.76     98.00 o 
  11   2   9     2363.11     2195.32    155.44 o 
  -8   3   9     1329.53     1153.42    110.39 o 
  -7   3   9      987.31      950.67     96.87 o 
  -6   3   9     2274.55     2106.34    132.91 o 
  -5   3   9      442.78      370.58     60.82 o 
  -4   3   9     4124.81     3563.16    109.90 o 
  -3   3   9     1633.23     1574.44     70.04 o 
  -2   3   9       93.08       72.36     19.86 o 
  -1   3   9     7079.44     5850.97    137.98 o 
   0   3   9     4257.69     3893.75    182.69 o 
   1   3   9      162.55      134.87     16.35 o 
   2   3   9     5949.82     6245.84    161.67 o 
   3   3   9     1776.03     1883.46     66.05 o 
   4   3   9      447.84      459.36     37.33 o 
   5   3   9     7960.47     7707.84    206.13 o 
   6   3   9      335.65      314.26     52.94 o 
   7   3   9      335.93      366.07     59.70 o 
   8   3   9     7335.12     7728.11    245.55 o 
   9   3   9       23.16        9.01     29.29 o 
  10   3   9     1121.79      913.50     96.87 o 
  11   3   9     2735.80     2580.54    167.83 o 
  -8   4   9      324.68      390.85     76.59 o 
  -7   4   9      700.18      706.24     84.48 o 
  -6   4   9     1343.28     1316.74    107.01 o 
  -5   4   9      132.66       98.47     27.47 o 
  -4   4   9     4678.63     4306.32    172.34 o 
  -3   4   9     2771.94     2482.06    210.63 o 
  -2   4   9      736.83      733.50     47.39 o 
  -1   4   9     3972.48     3716.55    465.76 o 
   0   4   9     5673.29     4765.76    731.02 o 
   1   4   9     4732.71     4862.26    257.87 o 
   2   4   9     1106.75     1212.08    127.28 o 
   3   4   9     4204.99     4054.25    443.79 o 
   4   4   9     1570.22     1686.78     67.13 o 
   5   4   9     5227.80     5007.90    165.58 o 
   6   4   9       75.28       38.30     29.29 o 
   7   4   9     4123.15     4418.80    175.72 o 
   8   4   9     3025.56     2956.75    153.19 o 
   9   4   9      610.78      601.49     82.23 o 
  10   4   9     2431.06     2619.97    161.07 o 
  -7   5   9     1779.56     1936.25    139.67 o 
  -6   5   9      637.09      556.43     78.85 o 
  -5   5   9        4.67        9.66     18.70 o 
  -4   5   9     9003.35     8813.26    506.31 o 
  -3   5   9      711.68      631.48     47.79 o 
  -2   5   9      952.11     1003.03     55.75 o 
  -1   5   9     5805.37     5477.60    776.64 o 
   0   5   9       14.41       16.30     12.95 o 
   1   5   9     1845.71     1763.22    232.60 o 
   2   5   9     8868.17     9670.85    713.00 o 
   3   5   9      408.92      435.91     35.28 o 
   4   5   9     2024.31     2165.01     77.06 o 
   5   5   9     7158.21     7705.58    207.25 o 
   6   5   9     1542.70     1741.39    107.01 o 
   7   5   9     3013.97     3152.74    150.94 o 
   8   5   9     2215.36     2122.10    132.91 o 
   9   5   9     1329.19     1264.93    110.39 o 
  10   5   9     2192.84     1977.93    143.05 o 
  -7   6   9     1275.19     1326.88    120.52 o 
  -6   6   9      177.84      170.08     51.81 o 
  -5   6   9     3055.81     2754.78    350.31 o 
  -4   6   9     2939.16     2913.50    189.80 o 
  -3   6   9      236.71      256.39     48.43 o 
  -2   6   9     4225.21     4026.95    268.64 o 
  -1   6   9      837.96      825.91    119.96 o 
   0   6   9      285.21      253.06     31.74 o 
   1   6   9     7566.45     7504.08   1076.26 o 
   2   6   9      755.79      736.65     68.71 o 
   3   6   9     1244.46     1266.33     58.05 o 
   4   6   9     8360.84     8774.79    263.01 o 
   5   6   9       73.97       72.09     32.67 o 
   6   6   9      972.75     1023.88     84.48 o 
   7   6   9     7056.22     7211.10    229.78 o 
   8   6   9       42.40       51.81     34.92 o 
   9   6   9     1678.86     1673.80    126.15 o 
  10   6   9     2985.63     2799.06    171.21 o 
  -6   7   9      272.08      300.74     68.71 o 
  -5   7   9     1126.34     1038.44    168.39 o 
  -4   7   9     2606.17     2444.29    320.46 o 
  -3   7   9     1315.49     1253.49    170.08 o 
  -2   7   9      843.84      745.72    106.44 o 
  -1   7   9     1026.80      945.70    109.82 o 
   0   7   9     5565.50     4909.99   1090.90 o 
   1   7   9     2248.40     2182.10    250.06 o 
   2   7   9      373.72      350.30     56.32 o 
   3   7   9     5706.23     5540.67    194.86 o 
   4   7   9     6773.90     6986.28    144.65 o 
   5   7   9      333.48      359.32     55.19 o 
   6   7   9     7832.31     8316.08    237.67 o 
   7   7   9      813.35      714.13     79.97 o 
   8   7   9      346.40      397.61     70.96 o 
   9   7   9     5528.58     5682.60    233.16 o 
  -6   8   9      402.94      455.06     81.10 o 
  -5   8   9     4557.33     4283.57    675.27 o 
  -4   8   9      288.19      300.12     46.74 o 
  -3   8   9     1155.65      989.45    136.86 o 
  -2   8   9     2219.37     2194.19    207.82 o 
  -1   8   9     1286.72     1217.56    194.30 o 
   0   8   9     1969.67     1551.26    350.87 o 
   1   8   9     2708.92     2367.66    130.66 o 
   2   8   9     2385.74     2312.46    129.53 o 
   3   8   9     1650.73     1652.40    111.51 o 
   4   8   9     3993.45     4141.71    177.97 o 
   5   8   9     6956.17     7773.17    250.06 o 
   6   8   9     1032.85     1068.94     91.24 o 
   7   8   9      510.72      467.45     72.09 o 
   8   8   9     3484.53     3649.48    181.35 o 
   9   8   9      641.86      611.63     88.98 o 
  -5   9   9      908.52      780.94    143.05 o 
  -4   9   9      265.40      240.03     41.81 o 
  -3   9   9     3976.62     3795.66    405.50 o 
  -2   9   9      229.89      249.15     39.80 o 
  -1   9   9      370.90      369.49     56.32 o 
   0   9   9     5864.17     5350.92   1435.57 o 
   1   9   9        2.06       32.67     30.41 o 
   2   9   9      837.01      826.76     82.23 o 
   3   9   9     3805.84     4093.27    180.22 o 
   4   9   9       64.16       64.20     37.17 o 
   5   9   9     2419.93     2401.45    144.18 o 
   7   9   9     1211.31     1228.88    105.88 o 
   8   9   9     3182.13     3149.37    172.34 o 
  -4  10   9     2373.19     2020.12    257.94 o 
  -3  10   9     1929.99     1760.91    210.63 o 
  -2  10   9      184.80      216.62     39.42 o 
  -1  10   9     3084.25     2732.51    500.68 o 
   0  10   9     1300.34      809.87     85.61 o 
   1  10   9       64.98       48.43     34.92 o 
   2  10   9     3252.66     2933.10    156.57 o 
   3  10   9      569.47      611.63     81.10 o 
   4  10   9      171.84      184.73     54.07 o 
   5  10   9     3792.73     3723.82    184.73 o 
   6  10   9      170.31      198.24     56.32 o 
  -2  11   9      272.10      221.99     41.36 o 
  -1  11   9     1509.61     1369.60    280.47 o 
   0  11   9     1759.92     1315.61    109.26 o 
   1  11   9     2081.17     1522.87    117.14 o 
   2  11   9     1397.77     1143.28    103.63 o 
   3  11   9      712.38      678.08     84.48 o 
   4  11   9     6521.30     5732.16    232.03 o 
   5  11   9      457.68      434.78     78.85 o 
  -1  -8  10       12.65       30.41     38.30 o 
   0  -8  10      830.56      796.35     96.87 o 
   1  -8  10     1819.22     2064.78    235.98 o 
   2  -8  10      475.21      618.97    103.06 o 
   3  -8  10     2407.97     2565.02    173.46 o 
   4  -8  10      872.68     1002.44     74.75 o 
  -3  -7  10     3286.83     3076.15    177.97 o 
  -2  -7  10      612.09      698.36     93.49 o 
  -1  -7  10      310.03      341.29     68.71 o 
   0  -7  10     4516.59     4970.33    150.93 o 
   1  -7  10       62.64       65.43     27.26 o 
   2  -7  10     1179.89     1346.49    112.64 o 
   3  -7  10     3111.35     3681.02    255.69 o 
   4  -7  10      106.51      131.88     35.44 o 
   5  -7  10      771.20      787.34     94.62 o 
   6  -7  10     2055.34     1900.21    143.05 o 
  -4  -6  10      503.94      521.52     83.35 o 
  -3  -6  10     2576.92     2471.28    152.06 o 
  -2  -6  10      435.46      493.36     76.59 o 
  -1  -6  10     2253.66     2354.14    141.92 o 
   0  -6  10     1898.00     1863.40     89.60 o 
   1  -6  10      125.75      133.31     32.87 o 
   2  -6  10     5295.61     5760.66    359.32 o 
   3  -6  10      608.62      770.32     58.13 o 
   4  -6  10       14.29       35.54     23.54 o 
   5  -6  10     4416.41     4262.23    198.24 o 
   6  -6  10       85.47       54.07     41.68 o 
   7  -6  10      699.81      610.50     90.11 o 
  -5  -5  10      443.04      486.60     81.10 o 
  -4  -5  10      504.24      444.92     74.34 o 
  -3  -5  10     3789.59     3505.30    174.59 o 
  -2  -5  10      818.09      689.35     78.85 o 
  -1  -5  10     1979.53     2026.27    156.57 o 
   0  -5  10     4421.28     4355.37    275.40 o 
   1  -5  10     2325.59     2418.62     95.06 o 
   2  -5  10     3131.49     3322.00    110.21 o 
   3  -5  10     1487.12     1606.08    114.33 o 
   4  -5  10     2141.35     2283.43    250.62 o 
   5  -5  10     1554.16     1299.85    107.01 o 
   6  -5  10      254.90      180.22     54.07 o 
   7  -5  10     3131.22     2273.04    149.81 o 
   8  -5  10     1336.84      869.57    100.25 o 
  -6  -4  10      171.63      209.51     59.70 o 
  -5  -4  10       55.98      100.25     42.80 o 
  -4  -4  10     2524.17     2902.69    159.95 o 
  -3  -4  10      145.65      175.72     50.69 o 
  -2  -4  10      507.10      494.48     68.71 o 
  -1  -4  10     4123.79     4215.61    487.72 o 
   0  -4  10       17.54       -0.43     15.39 o 
   1  -4  10     1404.54     1509.51     71.92 o 
   2  -4  10     2140.67     2361.42    129.53 o 
   3  -4  10      180.78      207.03     32.99 o 
   4  -4  10     1479.25     1311.11    101.37 o 
   5  -4  10     1691.59     1316.74    104.75 o 
   6  -4  10     1277.87      897.73     90.11 o 
   7  -4  10     4183.57     3151.62    168.96 o 
   8  -4  10     1004.02      807.62     95.74 o 
   9  -4  10     1783.32     1526.25    131.79 o 
  -7  -3  10     1376.39     1740.26    137.42 o 
  -6  -3  10      116.86      158.82     54.07 o 
  -5  -3  10     3268.65     3945.72    186.98 o 
  -4  -3  10     3560.50     3999.78    181.35 o 
  -3  -3  10      184.05      195.99     49.56 o 
  -2  -3  10     5987.30     6237.91    208.38 o 
  -1  -3  10      952.72      853.05     54.14 o 
   0  -3  10      656.45      639.14     46.91 o 
   1  -3  10     5290.19     5506.71    454.50 o 
   2  -3  10      158.42      199.97     30.94 o 
   3  -3  10     1566.79     1564.37    232.03 o 
   4  -3  10     3132.26     2371.04    130.66 o 
   5  -3  10       50.16       34.92     27.03 o 
   6  -3  10     3168.44     2350.76    137.42 o 
   7  -3  10     3540.63     2645.87    152.06 o 
   8  -3  10        1.58        4.51     31.54 o 
   9  -3  10     2700.04     2154.77    148.68 o 
  -7  -2  10     1113.90     1402.35    122.78 o 
  -6  -2  10      787.32      821.13     91.24 o 
  -5  -2  10      804.38      912.37     91.24 o 
  -4  -2  10     4232.16     4682.37    191.49 o 
  -3  -2  10     3148.42     3622.45    161.07 o 
  -2  -2  10     1761.78     1941.88    112.64 o 
  -1  -2  10     1704.26     1753.06     72.47 o 
   0  -2  10     6189.61     6281.49    634.34 o 
   1  -2  10     3273.84     3144.15    318.77 o 
   2  -2  10        5.40       24.70     16.31 o 
   3  -2  10     5910.42     4843.45    174.59 o 
   4  -2  10     1371.54     1019.38     83.35 o 
   5  -2  10        2.17        9.01     22.53 o 
   6  -2  10     6321.41     5696.12    208.38 o 
   7  -2  10      505.98      539.54     75.47 o 
   8  -2  10       68.86       76.59     42.80 o 
   9  -2  10     5296.38     4804.02    216.27 o 
  10  -2  10        5.46       20.27     41.68 o 
  -7  -1  10       48.96       56.32     38.30 o 
  -6  -1  10      193.97      173.46     51.81 o 
  -5  -1  10     3439.60     4050.47    183.60 o 
  -4  -1  10      292.40      339.04     59.70 o 
  -3  -1  10     1224.23     1453.03    101.37 o 
  -2  -1  10     5760.39     5890.85    176.28 o 
  -1  -1  10     1973.93     2050.95     60.69 o 
   0  -1  10     2577.01     2815.77    100.13 o 
   1  -1  10     3643.30     3536.09    130.80 o 
   2  -1  10     4314.29     3920.60    142.49 o 
   3  -1  10     1683.30     1422.09    113.20 o 
   4  -1  10     2652.70     2256.14    119.40 o 
   5  -1  10     3762.01     3488.41    153.19 o 
   6  -1  10     1261.75     1255.92     98.00 o 
   7  -1  10       24.31       41.68     29.29 o 
   8  -1  10     3351.99     3094.17    163.33 o 
   9  -1  10      915.45      881.96     94.62 o 
  10  -1  10       25.18       19.15     39.42 o 
  -7   0  10      276.73      275.96     66.46 o 
  -6   0  10     4728.26     4843.44    207.25 o 
  -5   0  10      721.04      717.51     81.10 o 
  -4   0  10       37.04       50.69     28.16 o 
  -3   0  10     5917.63     6359.56    205.00 o 
  -2   0  10      364.03      357.59     37.03 o 
  -1   0  10      628.13      651.12     34.87 o 
   0   0  10     8506.84     9273.98    205.64 o 
   1   0  10      223.89      240.60     22.64 o 
   2   0  10      372.62      326.55     24.82 o 
   3   0  10    10512.43     8944.86   1190.02 o 
   4   0  10      269.17      299.89     33.23 o 
   5   0  10     1044.90     1183.19     84.48 o 
   6   0  10     2428.66     2612.74    195.99 o 
   7   0  10      364.22      417.89     66.46 o 
   8   0  10     2322.72     2273.04    138.55 o 
   9   0  10      534.67      526.02     79.97 o 
  10   0  10      345.14      370.58     74.34 o 
  -7   1  10     1412.78     1343.77    116.02 o 
  -6   1  10      271.29      237.67     57.45 o 
  -5   1  10       52.96       56.32     34.92 o 
  -4   1  10     4697.76     4783.75    184.73 o 
  -3   1  10      727.84      676.63     48.94 o 
  -2   1  10      581.60      609.72     44.20 o 
  -1   1  10     5505.67     5498.80    285.89 o 
   0   1  10     2248.15     2245.21     76.12 o 
   1   1  10     2880.02     2619.33     61.57 o 
   2   1  10     6709.05     5991.11     97.94 o 
   3   1  10      873.81      796.27     46.17 o 
   4   1  10      181.76      176.01     27.88 o 
   5   1  10     8989.41     9986.35    495.05 o 
   6   1  10        8.15       14.64     23.65 o 
   7   1  10     2983.61     3098.68    152.06 o 
   8   1  10     6023.38     6224.39    226.40 o 
   9   1  10       36.86       54.07     36.04 o 
  10   1  10     2670.19     2567.03    162.20 o 
  -7   2  10     1377.71     1215.37    110.39 o 
  -6   2  10     1835.16     1426.00    114.89 o 
  -5   2  10       35.23       22.53     27.03 o 
  -4   2  10     7761.43     7152.18    587.41 o 
  -3   2  10     3404.32     3244.27    417.89 o 
  -2   2  10     2967.60     2801.79    265.83 o 
  -1   2  10     5435.43     4818.66    599.80 o 
   0   2  10      890.28      869.14     86.18 o 
   1   2  10     6796.45     5184.07     95.73 o 
   2   2  10     5809.61     5352.14    112.53 o 
   3   2  10        2.53       17.22     13.79 o 
   4   2  10     3971.06     4395.83    177.97 o 
   5   2  10     8365.02     9332.80    254.00 o 
   6   2  10     1034.13     1121.88     88.98 o 
   7   2  10     6744.40     6833.76    224.15 o 
   8   2  10     3079.76     2867.77    153.19 o 
   9   2  10      677.53      618.38     82.23 o 
  10   2  10     3917.55     3848.85    195.99 o 
  -7   3  10     1533.80     1491.33    123.90 o 
  -6   3  10       26.03       33.79     30.41 o 
  -5   3  10     1114.74      933.77     90.11 o 
  -4   3  10     6322.73     5972.23    464.07 o 
  -3   3  10      313.12      289.76     36.98 o 
  -2   3  10     1254.91     1333.12     64.38 o 
  -1   3  10     2621.39     2358.36    162.76 o 
   0   3  10     2179.26     1863.80     77.16 o 
   1   3  10     2161.88     1912.61    115.23 o 
   2   3  10     1902.33     1685.87    152.06 o 
   3   3  10     3522.59     3950.94     99.76 o 
   4   3  10     4210.67     4613.34    112.17 o 
   5   3  10      594.01      595.01     45.38 o 
   6   3  10     2008.71     2227.98    121.65 o 
   7   3  10     3195.59     3173.02    153.19 o 
   8   3  10      905.97      807.62     86.73 o 
   9   3  10     2263.74     2333.86    146.43 o 
  10   3  10     1628.27     1519.49    126.15 o 
  -7   4  10      635.99      521.52     82.23 o 
  -6   4  10       99.82       96.87     42.80 o 
  -5   4  10     3287.89     2975.45    110.63 o 
  -4   4  10     1446.60     1241.30     69.97 o 
  -3   4  10      247.40      235.25     34.80 o 
  -2   4  10     3999.29     4072.63    225.28 o 
  -1   4  10      292.91      299.91     33.84 o 
   0   4  10      249.38      248.84     38.86 o 
   1   4  10     5564.98     5446.39    717.51 o 
   2   4  10       47.96       55.02     17.91 o 
   3   4  10     1072.84     1154.61     55.60 o 
   4   4  10     9413.05    10715.01    189.80 o 
   5   4  10      699.99      687.05     48.57 o 
   6   4  10     1736.51     1828.12    110.39 o 
   7   4  10     3395.19     3514.31    159.95 o 
   8   4  10      969.32     1028.39     95.74 o 
   9   4  10     1763.61     1909.22    132.91 o 
  10   4  10      572.32      586.85     87.86 o 
  -7   5  10     1093.79     1017.12    109.26 o 
  -6   5  10      793.73      795.23     90.11 o 
  -5   5  10     2716.03     2357.27    135.73 o 
  -4   5  10     1350.47     1390.00     75.26 o 
  -3   5  10     3125.01     3143.76    105.92 o 
  -2   5  10     1550.41     1509.23     71.20 o 
  -1   5  10       98.96      109.25     25.08 o 
   0   5  10     4023.47     3668.30    493.92 o 
   1   5  10     1234.24     1019.38     81.10 o 
   2   5  10       47.26       39.42     23.65 o 
   3   5  10     3628.04     4101.45    208.38 o 
   4   5  10     3338.48     3746.13    103.76 o 
   5   5  10     1751.96     1848.46     76.95 o 
   6   5  10     3610.93     4067.37    164.45 o 
   7   5  10       17.59       -3.38     27.03 o 
   8   5  10     1000.25      994.60     95.74 o 
   9   5  10     2314.55     2453.26    152.06 o 
  10   5  10       91.64       75.47     49.56 o 
  -6   6  10     1186.08     1182.70    111.51 o 
  -5   6  10     2903.14     2748.55    111.05 o 
  -4   6  10     1150.74     1255.99     72.80 o 
  -3   6  10     3878.86     3759.78    119.05 o 
  -2   6  10      888.69      942.79     96.31 o 
  -1   6  10     1239.46     1259.22    114.89 o 
   0   6  10     5179.79     4487.23    760.31 o 
   1   6  10     1324.15     1103.85     87.86 o 
   2   6  10     3639.86     3432.09    152.06 o 
   3   6  10     2820.33     2701.06    136.29 o 
   4   6  10     1799.77     1930.08     76.82 o 
   5   6  10     6991.33     7235.08    154.47 o 
   6   6  10     1785.42     1841.64    113.76 o 
   7   6  10        0.43        2.25     27.03 o 
   8   6  10     5551.02     5645.43    218.52 o 
   9   6  10     1428.15     1161.30    109.26 o 
  -6   7  10     1875.55     2009.47    145.30 o 
  -5   7  10      310.03      258.93     43.27 o 
  -4   7  10     1178.80     1185.57     73.64 o 
  -3   7  10     3700.45     3522.40    220.21 o 
  -2   7  10      129.46      128.01     29.06 o 
  -1   7  10     1953.58     1912.01    248.93 o 
   0   7  10     4752.08     4227.87    766.50 o 
   1   7  10      108.40       90.11     34.92 o 
   2   7  10     1652.86     1504.85    104.75 o 
   3   7  10     3508.10     3203.43    153.19 o 
   4   7  10      910.94      870.69     83.35 o 
   5   7  10     2424.41     2500.35     93.62 o 
   6   7  10     2723.54     2679.66    138.55 o 
   7   7  10     2796.10     2993.92    154.31 o 
   8   7  10     3911.10     3830.83    183.60 o 
   9   7  10      629.27      663.44     91.24 o 
  -5   8  10        9.37       14.50     24.54 o 
  -4   8  10     5380.23     5264.82    491.10 o 
  -3   8  10      680.89      728.45     57.64 o 
  -2   8  10      108.96      132.42     30.14 o 
  -1   8  10     5472.08     5329.55    538.41 o 
   0   8  10      452.60      403.24     65.33 o 
   1   8  10      568.48      485.47     69.84 o 
   2   8  10     4479.67     4332.07    183.60 o 
   3   8  10      173.84      191.49     51.81 o 
   4   8  10     3396.29     3528.96    168.96 o 
   5   8  10     2665.32     2759.64    153.19 o 
   7   8  10     1881.20     1967.79    128.41 o 
   8   8  10     2679.01     2511.83    152.06 o 
  -4   9  10     1980.00     1873.91    178.53 o 
  -3   9  10      520.71      518.19     54.55 o 
  -2   9  10     1644.28     1539.48    143.61 o 
  -1   9  10      667.39      628.47     98.56 o 
   0   9  10      734.10      576.71     77.72 o 
   1   9  10     4377.42     3285.66    164.45 o 
   2   9  10      453.39      437.04     69.84 o 
   3   9  10       23.40       21.40     30.41 o 
   4   9  10     5615.84     5745.68    223.02 o 
   5   9  10      169.03      247.80     59.70 o 
   6   9  10      497.15      430.28     75.47 o 
  -3  10  10       85.60      143.09     36.98 o 
  -2  10  10     1168.93     1169.99     91.80 o 
  -1  10  10     1905.99     1879.98    260.19 o 
   0  10  10      800.09      615.00     82.23 o 
   1  10  10     2017.34     1431.63    114.89 o 
   2  10  10     1494.06     1232.26    108.13 o 
   3  10  10     1105.58     1038.52    100.25 o 
   4  10  10     3638.77     3471.51    180.22 o 
   5  10  10      289.87      291.73     66.46 o 
   6  10  10     2769.75     2777.66    170.08 o 
  -1  11  10       26.26       51.81     39.42 o 
   0  11  10     1445.77     1055.42    103.63 o 
   1  11  10     2986.79     2080.43    141.92 o 
   2  11  10       38.64        6.76     33.79 o 
   3  11  10     1870.24     1646.77    129.53 o 
   4  11  10     3119.96     2694.31    165.58 o 
  -1  -7  11     1501.75     1620.86    131.79 o 
   0  -7  11      504.61      574.88     61.31 o 
   1  -7  11     2844.78     3289.67    126.63 o 
   2  -7  11     1282.60     1536.45     87.60 o 
   3  -7  11       39.27       44.05     29.00 o 
   4  -7  11     1732.13     2062.41    150.94 o 
  -3  -6  11       29.37       15.77     34.92 o 
  -2  -6  11     1246.57     1201.85    111.51 o 
  -1  -6  11     2762.82     2605.32    154.31 o 
   0  -6  11      372.59      370.59     56.32 o 
   1  -6  11     1769.48     1980.20     94.62 o 
   2  -6  11     1159.56     1291.86     77.21 o 
   3  -6  11      729.36      829.07     64.11 o 
   4  -6  11     2051.38     1947.52    139.67 o 
   5  -6  11      661.20      774.95     93.49 o 
   6  -6  11     2020.17     1749.27    139.67 o 
  -4  -5  11     1910.35     2193.07    149.81 o 
  -3  -5  11      244.19      224.15     58.57 o 
  -2  -5  11     1798.13     1912.60    131.79 o 
  -1  -5  11      726.43      737.27     88.42 o 
   0  -5  11      475.65      487.38     56.88 o 
   1  -5  11     2249.89     2544.37    101.27 o 
   2  -5  11        1.38        2.12     17.04 o 
   3  -5  11     1641.16     1846.48    116.02 o 
   4  -5  11     1223.10     1454.16    114.89 o 
   5  -5  11       53.97       90.11     43.93 o 
   6  -5  11     2037.58     1642.27    129.53 o 
   7  -5  11      622.31      531.65     85.61 o 
  -5  -4  11      706.06      927.01    102.50 o 
  -4  -4  11     1731.10     1900.21    136.29 o 
  -3  -4  11     1426.63     1740.26    125.03 o 
  -2  -4  11     3410.49     3375.77    166.70 o 
  -1  -4  11      121.63      108.07     30.23 o 
   0  -4  11     2956.53     3247.32    440.98 o 
   1  -4  11     2989.51     2970.32    276.53 o 
   2  -4  11      353.19      418.50     44.87 o 
   3  -4  11     4454.42     4907.37    131.63 o 
   4  -4  11      994.36      883.08     88.98 o 
   5  -4  11       81.09       90.11     39.42 o 
   6  -4  11     3019.39     2292.19    146.43 o 
   7  -4  11        7.60       33.79     34.92 o 
   8  -4  11      399.27      334.54     76.59 o 
  -6  -3  11     1026.06     1397.84    123.90 o 
  -5  -3  11     1401.36     1832.62    136.29 o 
  -4  -3  11      756.70      852.67     91.24 o 
  -3  -3  11     2454.54     2786.67    152.06 o 
  -2  -3  11     1070.06     1166.93     96.87 o 
  -1  -3  11     3754.94     3844.29    263.01 o 
   0  -3  11     3631.06     3614.61    419.01 o 
   1  -3  11      358.60      395.16     66.46 o 
   2  -3  11     5418.56     5250.17    395.36 o 
   3  -3  11     5851.87     5342.43    199.37 o 
   4  -3  11      938.54      798.61     83.35 o 
   5  -3  11     6823.17     5069.85    202.75 o 
   6  -3  11     1850.17     1366.30    110.39 o 
   7  -3  11      124.93       98.00     43.93 o 
   8  -3  11     5397.38     4510.04    211.76 o 
   9  -3  11      639.57      658.93     96.87 o 
  -6  -2  11     2065.65     2728.10    166.70 o 
  -5  -2  11      346.25      432.53     74.34 o 
  -4  -2  11      516.66      637.53     76.59 o 
  -3  -2  11     3303.54     4042.59    177.97 o 
  -2  -2  11       30.75       37.17     25.91 o 
  -1  -2  11      683.60      765.86     52.13 o 
   0  -2  11     6087.25     6914.89    590.22 o 
   1  -2  11      878.04      830.31     98.56 o 
   2  -2  11     2896.68     2680.11    259.07 o 
   3  -2  11     4346.69     3973.88    165.58 o 
   4  -2  11      226.68      217.39     51.81 o 
   5  -2  11     5424.16     4183.38    179.09 o 
   6  -2  11      320.54      310.88     60.82 o 
   7  -2  11     2236.75     1975.68    132.91 o 
   8  -2  11     4777.47     4109.04    197.12 o 
   9  -2  11       21.79       43.93     41.68 o 
  -6  -1  11      580.98      710.75     88.98 o 
  -5  -1  11      162.60      220.77     56.32 o 
  -4  -1  11     4514.50     5148.69    205.00 o 
  -3  -1  11     1524.76     1612.98    110.39 o 
  -2  -1  11      266.37      325.52     55.19 o 
  -1  -1  11     5377.57     6196.28    121.05 o 
   0  -1  11      741.79      856.45     41.40 o 
   1  -1  11     1251.77     1283.23     62.06 o 
   2  -1  11     4635.86     4772.94    168.74 o 
   3  -1  11       83.98       77.72     31.54 o 
   4  -1  11      337.33      288.35     54.07 o 
   5  -1  11     4427.86     3887.15    167.83 o 
   6  -1  11       18.67       18.02     29.29 o 
   7  -1  11     3209.49     2998.43    158.82 o 
   8  -1  11     2266.67     1971.17    135.17 o 
   9  -1  11        8.77        3.38     33.79 o 
  -7   0  11      889.28     1128.64    114.89 o 
  -6   0  11      351.96      396.49     74.34 o 
  -5   0  11      144.98      198.24     55.19 o 
  -4   0  11     4332.92     4789.38    194.86 o 
  -3   0  11       56.09       64.20     32.67 o 
  -2   0  11     2225.50     2680.07     93.18 o 
  -1   0  11     1676.08     1852.99     59.29 o 
   0   0  11      569.17      645.98     47.39 o 
   1   0  11     2586.01     2808.81     69.26 o 
   2   0  11     1125.20     1055.30     80.54 o 
   3   0  11     3737.89     3012.72    260.76 o 
   4   0  11     3501.13     3469.81    223.02 o 
   5   0  11      903.41     1019.49     58.08 o 
   6   0  11     3754.82     3888.27    171.21 o 
   7   0  11     2879.74     2786.67    152.06 o 
   8   0  11      635.88      582.34     81.10 o 
   9   0  11     1456.98     1289.71    114.89 o 
  10   0  11     2084.17     1837.13    143.05 o 
  -7   1  11     1426.33     1676.06    134.04 o 
  -6   1  11      252.81      242.17     61.95 o 
  -5   1  11     1316.29     1308.86    107.01 o 
  -4   1  11     3071.26     3114.45    156.57 o 
  -3   1  11      308.82      332.78     40.17 o 
  -2   1  11     1413.49     1494.86     70.46 o 
  -1   1  11     1900.82     2042.99    175.15 o 
   0   1  11      164.17      196.44     23.12 o 
   1   1  11     2364.20     2212.32    109.89 o 
   2   1  11       61.46       52.12     26.47 o 
   3   1  11     1045.85      907.77     79.97 o 
   4   1  11     4056.31     4030.16    203.31 o 
   5   1  11      340.17      392.90     39.93 o 
   6   1  11     1798.07     2016.82    174.59 o 
   7   1  11      555.39      469.70     70.96 o 
   8   1  11      209.81      251.18     58.57 o 
   9   1  11     2482.42     2735.98    161.07 o 
  10   1  11       40.12       38.30     43.93 o 
  -7   2  11      695.45      719.76     98.00 o 
  -6   2  11      332.81      295.11     67.58 o 
  -5   2  11     7374.27     6714.37    239.92 o 
  -4   2  11     1465.37     1388.02     92.36 o 
  -3   2  11     2746.32     2920.31    251.75 o 
  -2   2  11    11877.34    12980.09   1434.45 o 
  -1   2  11      803.96      794.88    193.74 o 
   0   2  11     7498.37     7377.32    687.09 o 
   1   2  11    11659.62    11058.95    519.27 o 
   2   2  11      203.10      201.09     29.44 o 
   3   2  11     7632.40     7702.23    145.73 o 
   4   2  11    18052.87    20521.40    562.63 o 
   5   2  11     2977.85     3371.59    140.80 o 
   6   2  11     4465.41     4990.55    327.78 o 
   7   2  11     2978.63     2987.17    153.19 o 
   8   2  11     3287.31     3275.52    166.70 o 
   9   2  11     2084.75     2246.01    147.56 o 
  10   2  11      335.99      366.07     78.85 o 
  -7   3  11      284.44      274.84     68.71 o 
  -6   3  11      775.92      705.12     87.86 o 
  -5   3  11      545.19      537.28     76.59 o 
  -4   3  11        3.91        9.14     16.03 o 
  -3   3  11     3631.57     3512.66    542.35 o 
  -2   3  11       32.86       52.46     23.09 o 
  -1   3  11      162.41      153.23     35.48 o 
   0   3  11     3020.18     2834.40    136.29 o 
   1   3  11      280.52      281.60     49.56 o 
   2   3  11      681.24      647.02     43.36 o 
   3   3  11     4108.39     4192.61    111.51 o 
   4   3  11     1698.03     1766.20     75.47 o 
   5   3  11     1608.96     1760.85     76.04 o 
   6   3  11     4327.82     4768.62    268.08 o 
   7   3  11      102.03      108.13     43.93 o 
   8   3  11     1529.31     1424.87    112.64 o 
   9   3  11     4290.71     4459.35    203.88 o 
  10   3  11      107.13      122.78     54.07 o 
  -6   4  11     1702.55     1476.69    122.78 o 
  -5   4  11     1178.25     1121.28     72.08 o 
  -4   4  11     1477.51     1479.05    157.69 o 
  -3   4  11     3001.23     3057.77    266.95 o 
  -2   4  11      759.81      741.41     60.82 o 
  -1   4  11     2380.78     2399.47    226.40 o 
   0   4  11     3539.40     3418.38    183.04 o 
   1   4  11      348.64      351.43     55.19 o 
   2   4  11     4073.77     3960.36    159.95 o 
   3   4  11     1125.38     1150.82     58.34 o 
   4   4  11        3.96        9.93     17.11 o 
   5   4  11     2636.67     2931.25    121.09 o 
   6   4  11      851.80      920.53     60.82 o 
   7   4  11      927.29      949.54     90.11 o 
   8   4  11     3947.77     3895.03    181.35 o 
   9   4  11      764.15      731.02     87.86 o 
  10   4  11      876.39      806.49    100.25 o 
  -6   5  11     1071.93      952.92    102.50 o 
  -5   5  11       79.68       82.18     28.38 o 
  -4   5  11     3915.96     3788.19    186.42 o 
  -3   5  11     2061.46     2013.91    122.78 o 
  -2   5  11      184.56      174.92     32.63 o 
  -1   5  11     4344.88     4170.86    116.10 o 
   0   5  11     3135.70     2986.54    329.47 o 
   1   5  11     2338.19     1886.69    114.89 o 
   2   5  11     1878.37     1556.66    103.63 o 
   3   5  11     1352.82     1439.52    101.37 o 
   4   5  11     4523.77     4816.96    121.40 o 
   5   5  11     1658.24     1854.66     79.90 o 
   6   5  11        7.52       17.56     20.20 o 
   7   5  11     2638.13     2758.51    147.56 o 
   8   5  11     2815.47     2837.36    157.69 o 
   9   5  11        0.78       15.77     37.17 o 
  -6   6  11     1125.57     1072.32    110.39 o 
  -5   6  11      113.96      126.77     34.00 o 
  -4   6  11     3914.56     4207.87    135.78 o 
  -3   6  11      393.65      426.62     47.77 o 
  -2   6  11      795.99      839.80     58.68 o 
  -1   6  11     3133.05     3232.75    228.09 o 
   0   6  11      249.23      200.50     49.56 o 
   1   6  11     2562.97     1927.24    119.40 o 
   2   6  11     3078.75     2841.86    144.18 o 
   3   6  11      365.93      371.71     60.82 o 
   4   6  11     6473.73     7154.78    232.03 o 
   5   6  11     1095.03     1253.23     68.01 o 
   6   6  11     2743.01     3044.91    108.00 o 
   7   6  11     1938.32     2019.60    128.41 o 
   8   6  11     1368.97     1242.40    109.26 o 
   9   6  11     1662.03     1787.57    135.17 o 
  -5   7  11     1901.07     1995.94    101.11 o 
  -4   7  11     2031.93     2216.18    101.91 o 
  -3   7  11      638.90      674.00     58.54 o 
  -2   7  11     3034.66     3108.44    110.63 o 
  -1   7  11     2067.29     1964.24    163.33 o 
   0   7  11      306.53      238.79     55.19 o 
   1   7  11     6313.12     5046.19    198.24 o 
   2   7  11     1921.59     1636.63    114.89 o 
   3   7  11       52.17       75.47     34.92 o 
   4   7  11     9160.82     9276.89    274.84 o 
   5   7  11      655.96      676.96     79.97 o 
   6   7  11      866.08      851.63     73.78 o 
   7   7  11     4849.98     4993.25    201.62 o 
   8   7  11        0.14       30.41     33.79 o 
  -4   8  11     1055.80     1157.93     77.26 o 
  -3   8  11     1618.54     1784.70     90.76 o 
  -2   8  11     1269.57     1271.08     74.44 o 
  -1   8  11      387.20      430.02     47.39 o 
   0   8  11     3785.17     3014.20    159.95 o 
   1   8  11     1748.07     1438.39    110.39 o 
   2   8  11      149.22      132.91     45.06 o 
   3   8  11     3176.61     3112.19    162.20 o 
   4   8  11     2798.62     2822.71    156.57 o 
   5   8  11        0.23       13.52     29.29 o 
   6   8  11     2883.24     2966.89    166.70 o 
   8   8  11      273.14      282.72     67.58 o 
  -3   9  11      953.69      972.75     71.63 o 
  -2   9  11     1965.75     1904.38     93.18 o 
  -1   9  11       71.05      105.88     42.80 o 
   0   9  11     3108.94     2413.84    147.56 o 
   1   9  11     1822.66     1415.86    113.76 o 
   2   9  11      303.83      345.80     66.46 o 
   3   9  11     2748.15     2578.29    153.19 o 
   4   9  11     1304.68     1267.18    110.39 o 
   5   9  11      624.00      609.37     86.73 o 
   6   9  11      906.20      830.14     95.74 o 
   7   9  11      574.30      601.49     91.24 o 
  -2  10  11      270.19      251.37     46.20 o 
  -1  10  11      354.98      317.64     67.58 o 
   0  10  11     4646.87     3754.23    189.23 o 
   1  10  11       41.36       49.56     33.79 o 
   2  10  11     1039.84      923.63     95.74 o 
   3  10  11     2817.63     2342.88    152.06 o 
   4  10  11      382.20      428.03     77.72 o 
   5  10  11     1038.71     1130.89    112.64 o 
  -1  -6  12      109.80       79.97     47.31 o 
   0  -6  12     2079.89     2441.43    344.67 o 
   1  -6  12      313.89      450.03     54.68 o 
   2  -6  12      361.59      388.21     50.96 o 
   3  -6  12     3741.66     4797.26    219.64 o 
   4  -6  12      556.65      607.12     91.24 o 
  -3  -5  12     1028.85     1144.40    112.64 o 
  -2  -5  12      116.20      166.70     56.32 o 
  -1  -5  12     1055.83     1178.20    107.01 o 
   0  -5  12     1168.28     1204.05     75.46 o 
   1  -5  12       38.13       76.66     28.72 o 
   2  -5  12     2637.33     3180.66    263.57 o 
   3  -5  12     1293.11     1412.48    118.27 o 
   4  -5  12      209.05      215.14     59.70 o 
   5  -5  12     4312.62     4073.00    201.62 o 
   6  -5  12      204.06      174.59     57.45 o 
  -4  -4  12      887.01     1216.49    116.02 o 
  -3  -4  12     1628.90     2070.29    143.05 o 
  -2  -4  12      126.21      182.47     52.94 o 
  -1  -4  12     1305.07     1534.55    144.74 o 
   0  -4  12     1990.49     2182.25    301.87 o 
   1  -4  12     1265.12     1319.70    126.72 o 
   2  -4  12     2298.56     2572.15    100.22 o 
   3  -4  12      303.08      397.61     68.71 o 
   4  -4  12      996.80      983.33     96.87 o 
   5  -4  12     2884.24     2666.15    158.82 o 
   6  -4  12        9.21       20.27     33.79 o 
   7  -4  12     2946.47     2015.10    147.56 o 
  -5  -3  12        2.01        4.51     30.41 o 
  -4  -3  12     3894.81     4914.41    217.39 o 
  -3  -3  12      478.54      626.27     83.35 o 
  -2  -3  12      819.14      874.07     88.98 o 
  -1  -3  12     4059.08     4870.81    249.49 o 
   0  -3  12       80.58      133.44     30.98 o 
   1  -3  12     1354.78     1484.65     81.10 o 
   2  -3  12     2667.79     3066.01    155.44 o 
   3  -3  12      543.65      480.97     72.09 o 
   4  -3  12     2362.20     2259.52    138.55 o 
   5  -3  12     1913.92     1695.21    123.90 o 
   6  -3  12     1552.05     1098.22    103.63 o 
   7  -3  12     3027.04     2200.95    148.68 o 
   8  -3  12      543.12      399.87     78.85 o 
  -5  -2  12     1138.59     1526.25    127.28 o 
  -4  -2  12     2217.95     2872.28    163.33 o 
  -3  -2  12      186.03      277.09     60.82 o 
  -2  -2  12     2687.49     3185.41    158.82 o 
  -1  -2  12     2838.01     3207.86    106.72 o 
   0  -2  12      231.32      282.29     37.43 o 
   1  -2  12     2862.53     3216.44    137.98 o 
   2  -2  12     3077.37     3337.47    156.57 o 
   3  -2  12      866.37     1048.66     92.36 o 
   4  -2  12     6714.62     5540.68    208.38 o 
   5  -2  12      875.73      661.19     77.72 o 
   6  -2  12     1192.31      871.82     91.24 o 
   7  -2  12     3289.66     2644.75    157.69 o 
   8  -2  12       91.64      130.66     54.07 o 
  -5  -1  12     1600.20     1989.19    141.92 o 
  -4  -1  12      744.77     1006.99     96.87 o 
  -3  -1  12      540.26      665.69     78.85 o 
  -2  -1  12     2490.35     3038.98    149.81 o 
  -1  -1  12      769.94      912.50     46.16 o 
   0  -1  12      995.84     1199.26     51.34 o 
   1  -1  12     3298.28     3886.77    108.35 o 
   2  -1  12      129.82      150.94     43.93 o 
   3  -1  12     2675.66     2439.74    131.79 o 
   4  -1  12     6465.83     5086.74    193.74 o 
   5  -1  12      646.51      492.23     69.84 o 
   6  -1  12     3075.76     2612.08    147.56 o 
   7  -1  12      783.79      654.43     81.10 o 
   8  -1  12      522.87      477.59     79.97 o 
   9  -1  12     3023.09     2844.12    173.46 o 
  -6   0  12      440.48      456.18     82.23 o 
  -5   0  12     1802.58     2418.34    152.06 o 
  -4   0  12      140.54      192.61     54.07 o 
  -3   0  12     2817.76     3337.47    162.20 o 
  -2   0  12     1606.52     1873.05     82.04 o 
  -1   0  12       65.77       69.48     18.51 o 
   0   0  12     1728.69     2002.86     63.23 o 
   1   0  12     1682.25     1965.33     61.72 o 
   2   0  12     1358.40     1335.73     64.38 o 
   3   0  12      753.77      620.91     48.06 o 
   4   0  12     4766.68     4100.03    168.96 o 
   5   0  12     2476.10     2199.83    129.53 o 
   6   0  12      706.07      630.77     76.59 o 
   7   0  12       54.29       68.71     39.42 o 
   8   0  12     2017.44     1930.62    136.29 o 
   9   0  12      795.88      791.85     94.62 o 
  -6   1  12     1290.39     1557.79    128.41 o 
  -5   1  12      689.47      747.92     87.86 o 
  -4   1  12      447.09      533.91     75.47 o 
  -3   1  12     3133.37     3807.33    337.91 o 
  -2   1  12      281.69      292.97     39.03 o 
  -1   1  12     1024.67     1128.46     62.06 o 
   0   1  12     7059.73     8132.76    343.48 o 
   1   1  12      147.26      175.88     29.29 o 
   2   1  12     2394.22     2106.18     79.17 o 
   3   1  12     9626.91     8654.43    161.27 o 
   4   1  12      168.82      170.39     31.45 o 
   5   1  12     1849.26     2017.74     97.43 o 
   6   1  12     5706.72     6315.88    465.76 o 
   7   1  12     1672.58     1781.94    125.03 o 
   8   1  12     2636.79     2473.54    152.06 o 
   9   1  12     3498.45     3610.06    191.49 o 
  -6   2  12      945.05      871.82    100.25 o 
  -5   2  12      780.03      844.79     93.49 o 
  -4   2  12     2038.52     2184.06    136.29 o 
  -3   2  12     1367.80     1466.32    136.86 o 
  -2   2  12      200.71      255.16     55.19 o 
  -1   2  12     5481.82     5975.79    359.32 o 
   0   2  12     2724.78     2687.10     90.42 o 
   2   2  12     7983.34     6804.48    206.13 o 
   3   2  12      213.06      199.96     31.83 o 
   4   2  12     3134.01     3181.47    100.36 o 
   5   2  12     6843.62     7919.43    199.93 o 
   6   2  12      319.70      365.82     43.78 o 
   7   2  12     4526.28     4958.28    390.29 o 
   8   2  12     7286.78     7391.32    257.94 o 
   9   2  12      309.01      340.17     70.96 o 
  -6   3  12     1795.66     1803.34    139.67 o 
  -5   3  12        9.33       33.79     32.67 o 
  -4   3  12     1998.05     2141.78    224.15 o 
  -3   3  12     2792.72     2899.97    388.60 o 
  -2   3  12      417.08      423.47     62.51 o 
  -1   3  12     1435.76     1416.50     79.97 o 
   0   3  12     5460.92     5079.37    596.42 o 
   1   3  12      621.99      624.02     69.84 o 
   2   3  12     1272.11     1142.15     90.11 o 
   3   3  12     2008.60     1809.97     75.01 o 
   4   3  12     2493.22     2634.72     92.66 o 
   5   3  12     1263.36     1377.06     70.48 o 
   6   3  12       28.40       39.86     24.78 o 
   7   3  12     1084.96     1232.68     72.87 o 
   8   3  12      873.89      849.29     92.36 o 
   9   3  12       13.04       23.65     39.42 o 
  -5   4  12     1009.94      814.37     91.24 o 
  -4   4  12     2994.78     2892.10    307.50 o 
  -3   4  12       93.42       70.49     37.17 o 
  -2   4  12     1511.91     1450.56    330.03 o 
  -1   4  12     3372.77     3481.40    233.16 o 
   0   4  12        1.57       27.03     30.41 o 
   1   4  12     3538.21     2952.25    145.30 o 
   2   4  12     3063.60     2676.28    137.42 o 
   3   4  12      629.15      634.15     69.84 o 
   4   4  12     7055.06     7740.66    158.46 o 
   5   4  12     1613.39     1636.14     97.43 o 
   6   4  12     1581.72     1674.50     80.77 o 
   7   4  12     1728.24     1839.41     88.41 o 
   8   4  12      812.72      836.90     91.24 o 
   9   4  12     2383.12     2416.09    156.57 o 
  -5   5  12     1473.47     1444.80     96.31 o 
  -4   5  12      866.25      880.19    140.23 o 
  -3   5  12        9.52       13.74     19.72 o 
  -2   5  12     3272.13     3257.24    225.28 o 
  -1   5  12      383.99      401.89     43.94 o 
   0   5  12      572.52      546.30     67.58 o 
   1   5  12     4666.81     3828.57    170.08 o 
   2   5  12       38.26       28.16     25.91 o 
   3   5  12     1366.87     1392.21    102.50 o 
   4   5  12     6352.93     6850.66    228.66 o 
   5   5  12      166.30      185.64     34.58 o 
   6   5  12      923.00     1101.37     67.30 o 
   7   5  12     1943.02     2044.25     93.89 o 
   8   5  12     1261.77     1267.18    110.39 o 
   9   5  12     1297.87     1534.13    128.41 o 
  -5   6  12     1534.77     1626.96     94.26 o 
  -4   6  12      857.16      880.48     66.90 o 
  -3   6  12     2061.31     2069.06    108.70 o 
  -2   6  12     1758.92     1859.66     86.88 o 
  -1   6  12      381.33      413.10     46.34 o 
   0   6  12     6003.19     5388.61    209.51 o 
   1   6  12     1331.66     1251.41    102.50 o 
   2   6  12       64.85       55.19     32.67 o 
   3   6  12     7774.38     7631.24    246.68 o 
   4   6  12     1093.30      976.57     92.36 o 
   5   6  12        7.86        3.38     25.91 o 
   6   6  12     3652.10     3820.24    123.63 o 
   7   6  12       16.55       36.01     25.45 o 
   8   6  12      247.45      323.27     66.46 o 
  -4   7  12      449.70      473.24     56.94 o 
  -3   7  12     1541.52     1537.01     85.18 o 
  -2   7  12     1585.06     1760.47     87.15 o 
  -1   7  12      612.29      636.41     83.35 o 
   0   7  12     6212.20     5499.00    216.27 o 
   1   7  12     1570.96     1139.90     99.12 o 
   2   7  12     4547.34     3655.11    174.59 o 
   3   7  12     4816.32     4594.51    197.12 o 
   4   7  12      687.49      610.50     82.23 o 
   5   7  12     5558.36     5236.55    216.27 o 
   6   7  12     1676.75     1668.17    127.28 o 
   7   7  12      100.80      141.92     55.19 o 
   8   7  12     5208.53     4773.61    210.63 o 
  -3   8  12     2044.51     2282.18    105.85 o 
  -2   8  12       71.39       85.02     30.85 o 
  -1   8  12      368.62      391.98     72.09 o 
   0   8  12     3480.81     3080.66    167.83 o 
   1   8  12      156.22      134.04     46.18 o 
   2   8  12     1194.65     1057.67     99.12 o 
   3   8  12     1827.58     1597.21    121.65 o 
   4   8  12     1218.78     1216.49    107.01 o 
   5   8  12     1855.12     1814.60    134.04 o 
   6   8  12      644.02      646.54     90.11 o 
   7   8  12     1427.93     1475.56    129.53 o 
  -2   9  12       30.41       39.42     32.67 o 
  -1   9  12     3479.47     3370.14    182.47 o 
   0   9  12      475.03      386.35     73.21 o 
   1   9  12       60.33       34.92     37.17 o 
   2   9  12     3665.62     3073.90    171.21 o 
   3   9  12       66.33       70.96     41.68 o 
   4   9  12     1975.70     1950.89    138.55 o 
   5   9  12     2667.59     2523.10    162.20 o 
   6   9  12        5.34       13.52     38.30 o 
   0  10  12      286.56      252.31     66.46 o 
   1  10  12     2105.80     1547.65    127.28 o 
   2  10  12      751.52      678.08     93.49 o 
   3  10  12        3.20       -6.76     33.79 o 
   4  10  12     2986.35     2579.42    166.70 o 
  -1  -5  13     1608.69     1776.31    135.17 o 
   0  -5  13       14.35       20.27     25.49 o 
   1  -5  13      583.19      692.48    105.88 o 
   2  -5  13     1308.59     1556.66    126.15 o 
   3  -5  13      665.91      769.32     95.74 o 
   4  -5  13     1908.23     2010.59    148.68 o 
  -2  -4  13     1693.37     2068.04    143.05 o 
  -1  -4  13      810.98      960.45     81.66 o 
   0  -4  13       53.29       72.18     28.07 o 
   1  -4  13     3225.88     3638.36    370.02 o 
   2  -4  13       62.58       93.49     41.68 o 
   3  -4  13      890.72     1016.00    101.37 o 
   4  -4  13     6811.53     7164.92    263.57 o 
   5  -4  13      298.89      266.95     67.58 o 
   6  -4  13     1219.90     1103.85    112.64 o 
  -3  -3  13     1731.30     2329.36    152.06 o 
  -2  -3  13     1023.97     1303.22    111.51 o 
  -1  -3  13       24.02       38.76     24.28 o 
   0  -3  13     1985.59     2393.95     99.94 o 
   1  -3  13     1070.61     1295.54     73.78 o 
   2  -3  13      257.42      238.79     58.57 o 
   3  -3  13     2568.26     2844.12    158.82 o 
   4  -3  13     1878.79     2029.74    137.42 o 
   5  -3  13      325.69      357.06     69.84 o 
   6  -3  13     4029.73     3272.14    181.35 o 
   7  -3  13        6.54        4.51     33.79 o 
  -4  -2  13      129.83      136.29     54.07 o 
  -3  -2  13     1308.28     1842.76    132.91 o 
  -2  -2  13     1593.21     1976.80    130.66 o 
  -1  -2  13      723.67      883.69     61.72 o 
   0  -2  13     1789.53     2266.11    100.25 o 
   1  -2  13     2527.18     3120.08    156.57 o 
   2  -2  13     1839.97     2018.48    128.41 o 
   3  -2  13     2885.74     3185.41    162.20 o 
   4  -2  13     1828.02     1662.54    120.52 o 
   5  -2  13     3300.84     2721.34    156.57 o 
   6  -2  13     2659.17     2134.49    143.05 o 
   7  -2  13       11.36        3.38     34.92 o 
  -4  -1  13      350.03      527.15     83.35 o 
  -3  -1  13     1554.95     2145.76    139.67 o 
  -2  -1  13        3.51        0.00     28.16 o 
  -1  -1  13      500.03      588.00     49.66 o 
   0  -1  13     4629.54     5873.19    247.24 o 
   1  -1  13      222.74      286.10     55.19 o 
   2  -1  13      905.10     1124.13     93.49 o 
   3  -1  13     2401.53     2608.70    143.05 o 
   4  -1  13     1367.56     1118.50     99.12 o 
   5  -1  13      750.16      635.28     77.72 o 
   6  -1  13      493.27      432.53     73.21 o 
   7  -1  13     1753.20     1649.02    129.53 o 
   8  -1  13     1505.30     1277.32    119.40 o 
  -5   0  13      244.63      336.79     74.34 o 
  -4   0  13     1631.44     2265.16    147.56 o 
  -3   0  13      608.82      827.89     87.86 o 
  -2   0  13        9.02       18.02     20.66 o 
  -1   0  13     3659.97     4630.43    151.50 o 
   0   0  13     1137.47     1411.30     57.20 o 
   1   0  13       19.60       41.55     21.81 o 
   2   0  13     3534.29     4113.21    115.84 o 
   3   0  13       83.44       81.10     36.04 o 
   4   0  13      802.78      665.69     75.47 o 
   5   0  13     3362.44     2862.14    153.19 o 
   6   0  13      321.40      298.49     63.08 o 
   7   0  13      723.27      661.19     87.86 o 
   8   0  13     2590.90     2556.89    162.20 o 
  -5   1  13      541.03      635.28     91.24 o 
  -4   1  13     1168.84     1388.83    117.14 o 
  -3   1  13      543.08      674.35     58.57 o 
  -2   1  13     2145.47     2470.43     98.68 o 
  -1   1  13      706.96      820.15     56.84 o 
   0   1  13     2184.70     2545.62    134.04 o 
   1   1  13     2982.22     3474.89    153.19 o 
   2   1  13      997.25     1081.16     61.31 o 
   3   1  13      410.62      336.57     42.24 o 
   4   1  13     7197.23     6516.21    304.12 o 
   5   1  13      862.06      791.85     83.35 o 
   6   1  13       94.51       92.36     41.68 o 
   7   1  13     2783.24     2893.68    162.20 o 
   8   1  13      147.44      172.34     55.19 o 
  -5   2  13      662.86      777.20     95.74 o 
  -4   2  13     2587.01     3103.18    168.96 o 
  -3   2  13      316.83      400.19     48.94 o 
  -2   2  13     2154.02     2473.43     98.68 o 
  -1   2  13     3338.68     4135.71    295.68 o 
   0   2  13     1009.04     1153.42     94.62 o 
   1   2  13     5404.07     5825.65    201.62 o 
   2   2  13     1783.27     1597.21    108.13 o 
   3   2  13     4826.45     3934.32    141.92 o 
   4   2  13     7014.33     6717.26    214.58 o 
   5   2  13     1301.80     1427.30     74.47 o 
   6   2  13     4663.16     4885.24    389.17 o 
   7   2  13     1568.36     1839.53    120.52 o 
   8   2  13       25.53       37.17     38.30 o 
   9   2  13     4164.44     4143.96    209.51 o 
  -5   3  13     2120.91     2224.61    152.06 o 
  -4   3  13      281.04      304.35     47.47 o 
  -3   3  13      104.03      132.26     34.48 o 
  -2   3  13     3196.92     3619.23    228.66 o 
  -1   3  13      143.09      209.80     36.61 o 
   0   3  13     1895.48     1953.15    123.90 o 
   1   3  13     3213.26     3437.72    159.95 o 
   2   3  13       49.78       45.06     32.67 o 
   3   3  13     2828.62     2590.68    137.42 o 
   4   3  13     6765.15     6529.22    165.58 o 
   5   3  13      187.50      258.48     39.42 o 
   6   3  13     1605.76     1660.93     82.43 o 
   7   3  13     3261.10     3544.26    217.39 o 
   8   3  13      871.89      935.78     82.79 o 
  -4   4  13      133.51      218.08     43.93 o 
  -3   4  13     1620.79     1719.69    350.30 o 
  -2   4  13      250.20      338.42     60.26 o 
  -1   4  13      236.51      190.36     52.94 o 
   0   4  13     4945.70     5112.65    201.62 o 
   1   4  13      298.00      363.82     65.33 o 
   2   4  13      182.65      150.94     45.06 o 
   3   4  13     6290.37     5866.20    210.63 o 
   4   4  13       30.75       42.80     33.79 o 
   5   4  13      992.57     1134.26     68.09 o 
   6   4  13     2955.07     3145.20    112.68 o 
   7   4  13      280.06      268.01     43.46 o 
   8   4  13     1600.69     1788.66    121.65 o 
  -4   5  13      556.88      584.27    124.47 o 
  -3   5  13      758.57      778.04     94.05 o 
  -2   5  13     1090.35     1156.26     73.21 o 
  -1   5  13     1169.87     1063.31     99.12 o 
   0   5  13     2005.41     2043.26    131.79 o 
   1   5  13      935.17      763.69     84.48 o 
   2   5  13     4108.06     3228.21    163.33 o 
   3   5  13      438.59      504.62     74.34 o 
   4   5  13       15.20       48.43     32.67 o 
   5   5  13     3609.05     3821.82    179.09 o 
   6   5  13      283.18      325.34     46.01 o 
   7   5  13      127.95      154.21     37.78 o 
   8   5  13     2979.17     3387.76    181.35 o 
  -4   6  13      726.78      737.03     66.85 o 
  -3   6  13     2509.27     2669.65    303.56 o 
  -2   6  13       64.85       81.80     29.34 o 
  -1   6  13     1203.62     1337.02    112.64 o 
   0   6  13     3494.78     3508.68    176.84 o 
   1   6  13      842.58      655.55     78.85 o 
   2   6  13     1234.15     1029.51     96.87 o 
   3   6  13     1380.88     1217.62    103.63 o 
   4   6  13     3760.65     3750.85    181.35 o 
   5   6  13     2482.54     2583.92    152.06 o 
   6   6  13      235.83      355.94     69.84 o 
   7   6  13     2356.10     2473.30    117.14 o 
   8   6  13     2341.57     2525.45    113.60 o 
  -3   7  13      571.73      510.26     58.21 o 
  -2   7  13      143.95      156.57     51.81 o 
  -1   7  13     4816.61     4864.85    215.14 o 
   0   7  13      426.08      434.78     74.34 o 
   1   7  13      765.75      611.63     83.35 o 
   2   7  13     4186.36     3291.29    172.34 o 
   3   7  13       35.67       45.06     37.17 o 
   4   7  13     3879.22     3399.42    177.97 o 
   5   7  13     3408.42     3331.84    179.09 o 
   6   7  13      232.55      251.18     64.20 o 
   7   7  13     1955.70     1796.58    140.80 o 
  -2   8  13     2093.96     2068.04    147.56 o 
  -1   8  13     2168.55     2053.40    144.18 o 
   0   8  13        5.43       14.64     32.67 o 
   1   8  13     3457.37     2785.54    164.45 o 
   2   8  13     1071.22      866.19     95.74 o 
   3   8  13      324.79      287.23     66.46 o 
   4   8  13     4779.80     4252.09    205.00 o 
   5   8  13      719.14      700.61     94.62 o 
   6   8  13      431.75      432.53     82.23 o 
   0   9  13     1495.70     1404.60    123.90 o 
   1   9  13     1715.13     1615.23    129.53 o 
   2   9  13       87.82      100.25     46.18 o 
   3   9  13     1643.53     1511.61    128.41 o 
   4   9  13     1893.53     1680.56    136.29 o 
   0  -4  14     1152.54     1429.32    152.62 o 
   1  -4  14      550.59      755.80     93.49 o 
   2  -4  14     1902.15     2367.66    156.57 o 
   3  -4  14      822.45      872.95    100.25 o 
   4  -4  14       19.82       41.68     43.93 o 
  -1  -3  14     1174.49     1528.18     85.60 o 
   0  -3  14     2806.49     3563.77    406.62 o 
   1  -3  14      753.32      934.90     95.74 o 
   2  -3  14     1359.16     1819.11    131.79 o 
   3  -3  14     1066.36     1250.28    113.76 o 
   4  -3  14     1303.29     1340.40    117.14 o 
   5  -3  14     1189.98     1328.01    121.65 o 
  -2  -2  14      577.42      698.36     90.11 o 
  -1  -2  14     2249.95     3133.95    115.48 o 
   0  -2  14      516.58      667.94     79.97 o 
   1  -2  14     1402.33     1811.22    125.03 o 
   2  -2  14     2526.26     3225.96    166.70 o 
   3  -2  14       34.85       37.17     34.92 o 
   4  -2  14     4058.90     4053.85    193.74 o 
   5  -2  14     3204.71     2764.14    164.45 o 
   6  -2  14      599.65      523.77     85.61 o 
  -3  -1  14      135.93      253.44     66.46 o 
  -2  -1  14     1375.36     1796.58    128.41 o 
  -1  -1  14      691.01      845.91     88.98 o 
   0  -1  14      226.43      269.21     57.45 o 
   1  -1  14     2175.15     3017.58    154.31 o 
   2  -1  14      988.50     1164.68    100.25 o 
   3  -1  14      248.00      325.52     64.20 o 
   4  -1  14     4568.39     4468.36    197.12 o 
   5  -1  14      614.03      513.63     78.85 o 
   6  -1  14      573.94      473.08     78.85 o 
   7  -1  14     2731.51     2395.82    159.95 o 
  -3   0  14      320.48      362.70     70.96 o 
  -2   0  14      703.32      983.38     67.70 o 
  -1   0  14      852.86     1173.72     71.28 o 
   0   0  14     2014.06     2558.01    139.67 o 
   1   0  14      630.73      857.18     83.35 o 
   2   0  14      162.80      242.17     54.07 o 
   3   0  14     3133.85     3025.46    155.44 o 
   4   0  14     1320.21     1118.50    100.25 o 
   5   0  14      261.58      252.31     58.57 o 
   6   0  14     2441.03     2214.47    144.18 o 
   7   0  14      901.07      899.98     99.12 o 
  -4   1  14        4.87       21.40     36.04 o 
  -3   1  14      325.61      321.02     67.58 o 
  -2   1  14      978.57     1351.35    114.33 o 
  -1   1  14       34.57       74.47     27.84 o 
   0   1  14      889.99     1152.29     99.12 o 
   1   1  14     1367.35     1784.19    116.02 o 
   2   1  14      774.72      760.31     78.85 o 
   3   1  14      885.16      836.19     58.92 o 
   4   1  14     2196.54     1957.65    125.03 o 
   5   1  14     1507.98     1290.83    107.01 o 
   6   1  14     1215.24     1037.40    100.25 o 
   7   1  14      497.63      505.75     82.23 o 
  -4   2  14       45.30       29.29     39.42 o 
  -3   2  14     2404.15     3102.37    171.21 o 
  -2   2  14      459.67      624.68     58.08 o 
  -1   2  14      143.80      191.49     55.19 o 
   0   2  14     5971.79     7387.94    243.30 o 
   1   2  14      238.28      314.26     60.82 o 
   2   2  14     1605.47     1436.14    105.88 o 
   3   2  14     3697.17     3032.22    150.94 o 
   4   2  14      464.34      432.95     46.99 o 
   5   2  14     2203.91     2090.14     94.62 o 
   6   2  14     1259.60     1209.73    104.75 o 
   7   2  14      968.13      988.96    100.25 o 
   8   2  14     2016.69     2127.74    149.81 o 
  -3   3  14     1310.40     1599.44    170.08 o 
  -2   3  14      589.58      771.81     72.09 o 
  -1   3  14     2655.47     3611.18    177.97 o 
   0   3  14     3287.75     3706.92    175.72 o 
   1   3  14      336.09      407.75     68.71 o 
   2   3  14     3614.98     3318.32    163.33 o 
   3   3  14     1631.41     1260.42    103.63 o 
   4   3  14      127.78      132.91     48.43 o 
   5   3  14     4876.62     5088.70    217.95 o 
   6   3  14     1356.56     1335.58     82.79 o 
   7   3  14      440.44      486.11     54.96 o 
   8   3  14     4756.08     5284.94    292.86 o 
  -3   4  14     1680.35     2089.45    206.69 o 
  -2   4  14      549.80      733.28     90.11 o 
  -1   4  14      746.05      921.38     94.62 o 
   0   4  14     1883.65     2215.59    139.67 o 
   1   4  14      532.67      694.98     82.23 o 
   2   4  14      836.45      764.81     85.61 o 
   3   4  14      353.68      300.74     63.08 o 
   4   4  14     2957.66     2775.41    154.31 o 
   5   4  14     2061.55     2220.10    139.67 o 
   6   4  14        4.48       12.39     24.69 o 
   7   4  14     2334.93     2572.86    108.98 o 
  -3   5  14        2.45       22.31     34.35 o 
  -2   5  14      299.69      368.33     74.34 o 
  -1   5  14     3228.78     3887.15    191.49 o 
   0   5  14        9.01       16.90     29.29 o 
   1   5  14      829.39      830.14     88.98 o 
   2   5  14     1728.42     1698.58    123.90 o 
   3   5  14      321.91      280.47     61.95 o 
   4   5  14     2286.44     2152.52    139.67 o 
   5   5  14     1541.96     1655.78    126.15 o 
   6   5  14      501.08      502.37     79.97 o 
   7   5  14     1327.82     1440.43     84.49 o 
  -2   6  14     2638.50     3041.23    177.97 o 
  -1   6  14      778.62      674.70     91.24 o 
   0   6  14      651.13      666.82     88.98 o 
   1   6  14     3543.13     3543.60    182.47 o 
   2   6  14       30.43        3.38     28.16 o 
   3   6  14      730.37      663.44     88.98 o 
   4   6  14     3732.56     3552.61    183.60 o 
   5   6  14        9.23       25.91     36.04 o 
   6   6  14     1112.18     1128.64    111.51 o 
  -1   7  14      215.00      208.38     61.95 o 
   0   7  14     2987.58     3052.50    175.72 o 
   1   7  14     2467.47     2041.01    143.05 o 
   2   7  14       10.87       39.42     36.04 o 
   3   7  14     3816.45     3097.55    174.59 o 
   4   7  14     1285.95     1119.62    109.26 o 
   5   7  14      187.15      145.30     54.07 o 
   6   7  14     3913.63     4203.66    211.76 o 
   0   8  14     2831.65     2866.64    174.59 o 
   1   8  14     1702.34     1437.26    125.03 o 
   2   8  14      627.75      431.40     81.10 o 
   3   8  14     1656.40     1445.15    125.03 o 
   4   8  14      502.53      504.62     86.73 o 
   1  -2  15     1413.97     1823.61    131.79 o 
   2  -2  15        3.56       -5.63     31.54 o 
   3  -2  15     1845.96     2239.25    148.68 o 
   4  -2  15     1126.98     1178.20    113.76 o 
   1  -1  15     1602.47     2265.16    139.67 o 
   2  -1  15     1313.05     1599.46    120.52 o 
   3  -1  15     1434.42     1823.61    129.53 o 
   4  -1  15      475.18      589.10     84.48 o 
   5  -1  15     2138.25     1874.30    138.55 o 
  -2   0  15        3.35       27.03     40.55 o 
   2   0  15      561.37      726.52     81.10 o 
   3   0  15     1031.16     1261.55    105.88 o 
   4   0  15      376.85      307.50     64.20 o 
   5   0  15     1085.84      844.79     93.49 o 
   6   0  15      863.67      838.03     96.87 o 
  -2   1  15       89.17      144.18     39.82 o 
  -1   1  15     2630.87     3558.24    177.97 o 
   0   1  15      361.36      369.45     67.58 o 
   1   1  15      114.16      177.97     55.19 o 
   3   1  15      107.92       79.97     42.80 o 
   4   1  15      847.81      773.82     85.61 o 
   5   1  15     2327.88     1980.18    134.04 o 
   6   1  15       84.70       76.59     49.56 o 
  -2   2  15     1141.69     1563.42    128.41 o 
  -1   2  15     1826.51     2340.62    148.68 o 
   0   2  15      398.96      643.16     85.61 o 
   1   2  15     1897.95     2499.44    146.43 o 
   2   2  15     1456.04     1658.04    119.40 o 
   3   2  15        1.90       16.90     36.04 o 
   4   2  15     3805.94     3355.49    167.83 o 
   5   2  15      922.77      824.51     87.86 o 
   6   2  15      208.47      186.98     56.32 o 
  -2   3  15     1091.40     1473.31    127.28 o 
  -1   3  15     2856.66     3786.90    190.36 o 
   0   3  15      280.93      340.17     68.71 o 
   1   3  15     2575.33     3016.45    164.45 o 
   2   3  15     1220.58     1263.80    107.01 o 
   3   3  15      868.17      885.34     92.36 o 
   4   3  15     2051.74     1940.76    131.79 o 
   5   3  15     1149.02     1172.56    105.88 o 
   6   3  15     2149.46     2226.36    101.11 o 
  -2   4  15     1863.27     2359.77    159.95 o 
  -1   4  15       59.97      104.75     50.69 o 
   0   4  15      863.17     1065.56    105.88 o 
   1   4  15     2352.35     2697.69    157.69 o 
   2   4  15        7.34       -1.13     28.16 o 
   3   4  15      464.33      336.79     68.71 o 
   4   4  15     2583.88     2259.52    144.18 o 
   5   4  15       36.50       57.45     41.68 o 
   6   4  15     1065.69     1077.95    108.13 o 
  -1   5  15       14.37       40.55     42.80 o 
   0   5  15     2475.78     3066.01    175.72 o 
   1   5  15      355.44      314.26     69.84 o 
   2   5  15      231.24      230.91     63.08 o 
   3   5  15     2134.32     1795.45    132.91 o 
   4   5  15       83.81       51.81     38.30 o 
   5   5  15      711.00      707.37     93.49 o 
   6   5  15     1852.72     1946.39    143.05 o 
   0   6  15     2081.17     2315.84    157.69 o 
   1   6  15      825.62      809.87     98.00 o 
   2   6  15     1602.61     1554.41    128.41 o 
   3   6  15     1047.09     1009.24    107.01 o 
   4   6  15       83.16       82.23     50.69 o 
   5   6  15     1594.31     1500.34    127.28 o 
   1   7  15      308.61      312.01     72.09 o 
   2   7  15     1441.14     1162.43    114.89 o 
   3   7  15     1730.51     1473.31    130.66 o 
   3   0  16       99.17       84.48     41.68 o 
   0   2  16     1576.50     2186.31    148.68 o 
   1   2  16     2610.22     3585.28    182.47 o 
   2   2  16      430.60      478.71     78.85 o 
   0   3  16     2304.74     2981.53    173.46 o 
   1   3  16      202.98      253.44     67.58 o 
   2   3  16      801.93      833.52     95.74 o 
   3   3  16     1707.60     1756.03    131.79 o 
   4   3  16        3.10       14.64     39.42 o 
   1   4  16        0.76        9.01     37.17 o 
   2   4  16     1468.16     1540.89    128.41 o 
   3   4  16     1187.37     1314.49    118.27 o 
   4   4  16      199.28      221.90     65.33 o 
                                                 
